# Supplementary material for: mRNA 3′ UTRs direct microRNA degradation to participate in imprinted gene networks and regulate growth
Source: Genes Dev. 2026 Apr 1;40(7-8):586–603. doi: 10.1101/gad.353479.125 (PMC13041716; doi:10.1101/gad.353479.125)
Supplement: Supplement 2 [file Supplemental_Table_S1.xlsx]

## Sheet: TableS1
	HFF1				BJ				IMR90
miRNA	Fold change (log2)	Adjusted p-value	BBUM significant	WT expression (cpm)	Fold change (log2)	Adjusted p-value	BBUM significant	WT expression (cpm)	Fold change (log2)	Adjusted p-value	BBUM significant	WT expression (cpm)
hsa-let-7a-2-3p	0.0389103	0.910073	none	55.8929	-0.27587	0.0144364	none	50.0024	-0.131506	0.268182	none	233.313
hsa-let-7a-3p	-0.17539	0.421922	none	349.906	-0.109124	0.294032	none	353.373	-0.130289	0.255361	none	237.574
hsa-let-7a-5p	-0.156371	0.396053	none	43157.9	-0.19684	0.0158023	none	52489.8	-0.129756	0.255963	none	39456.3
hsa-let-7b-3p	-0.0502472	0.881602	none	317.696	-0.067728	0.492535	none	339.884	-0.039991	0.881057	none	78.0518
hsa-let-7b-5p	-0.093763	0.71104	none	24988.8	-0.146516	0.146963	none	32362.9	-0.0619617	0.699594	none	6238.56
hsa-let-7c-3p	-0.335287	0.559654	none	4.40682	0.0401612		none	1.96981	-0.322532		none	1.60455
hsa-let-7c-5p	-0.308678	0.119142	none	536.052	-0.164718	0.175918	none	426.669	-0.105524	0.414651	none	186.126
hsa-let-7d-3p	-0.0245435	0.924321	none	285.341	-0.057894	0.630352	none	242.956	-0.151428	0.253632	none	198.478
hsa-let-7d-5p	-0.0579016	0.830538	none	2195.84	-0.131001	0.207053	none	2105.5	-0.162374	0.0982394	none	2384.71
hsa-let-7e-3p	-0.0505697	0.899729	none	47.3579	-0.130244	0.357142	none	43.4567	0.00557137	0.995185	none	52.1869
hsa-let-7e-5p	-0.0800487	0.725925	none	4831.8	-0.114816	0.219281	none	4966.55	-0.0920788	0.425702	none	4613.62
hsa-let-7f-1-3p	0.106951	0.68908	none	72.7109	0.0330958	0.831927	none	66.5772	0.0635546	0.75525	none	86.8108
hsa-let-7f-2-3p	-0.0798212	0.797307	none	50.308	-0.143606	0.307338	none	43.37	0.0679533	0.782165	none	48.1836
hsa-let-7f-5p	-0.0964149	0.68908	none	13864.4	-0.151598	0.0650964	none	13845.4	-0.0837628	0.510513	none	12937
hsa-let-7g-3p	-0.0456201	0.901138	none	77.2995	-0.140011	0.237636	none	72.4176	-0.0140159	0.965163	none	70.953
hsa-let-7g-5p	-0.102852	0.676839	none	6020.11	-0.157249	0.0563135	none	6287.28	-0.0684541	0.587936	none	5776.71
hsa-let-7i-3p	-0.0765004	0.765548	none	414.997	-0.155993	0.125397	none	373.945	-0.0309817	0.885503	none	246.258
hsa-let-7i-5p	-0.12066	0.611418	none	7515.72	-0.111752	0.208198	none	7056.72	-0.0738371	0.517408	none	5251.46
hsa-miR-1-3p	0.578501	0.342655	none	2.47145	0.261704	0.367608	none	7.47346	-0.323421		none	1.77841
hsa-miR-100-3p	-0.0491019	0.90648	none	57.7524	-0.349673	0.0042388	none	53.3046	-0.166582	0.136202	none	302.091
hsa-miR-100-5p	-0.0956392	0.633047	none	15521.2	-0.240604	0.00275705	none	17922.3	0.12869	0.826459	none	30182.8
hsa-miR-101-3p.1	-0.200128	0.414062	none	1476.73	-0.322567	0.000529998	none	1244.2	0.00733071	0.97384	none	869.097
hsa-miR-101-3p.2	-0.244941	0.0833868	none	913.915	-0.329505	8.4967e-06	none	671.514	-0.0666239	0.593628	none	667.308
hsa-miR-101-5p	-0.246066	0.586055	none	9.3612	-0.394566	0.201354	none	6.24963	-0.0707611	0.941033	none	3.78361
hsa-miR-103a-2-5p	0.0831191	0.732212	none	123.068	-0.0291213	0.833184	none	104.209	-0.0191468	0.937916	none	143.642
hsa-miR-103a/107-3p	0.0369853	0.899729	none	7850.88	0.0264014	0.791298	none	6168.24	-0.0294548	0.844028	none	8601.06
hsa-miR-106b-3p	0.00104585	0.997809	none	147.607	-0.092938	0.428852	none	113.779	-0.171096	0.152793	none	163.898
hsa-miR-106b-5p	-0.133844	0.5253	none	2692.05	-0.145606	0.0943308	none	2046.78	-0.160374	0.104308	none	2777.13
hsa-miR-10a-3p									0.0520167	0.798807	none	107.107
hsa-miR-10a-5p	0.0845146	0.931564	none	2.578	0.247579		none	1.03474	-0.0110633	0.961938	none	5267.13
hsa-miR-10b-5p	0.108188	0.765183	none	122.762	0.0775946	0.584628	none	117.436
hsa-miR-1179	-0.207544	0.77315	none	3.29031	0.455009		none	2.35476	-0.347361		none	2.06296
hsa-miR-1180-3p	0.0351424	0.915755	none	115.306	0.0948765	0.425063	none	80.3293	0.0556463	0.788478	none	73.7778
hsa-miR-1180-5p	-0.0563248	0.956544	none	2.53669	0.236094		none	1.15971	-0.378045		none	2.30667
hsa-miR-1185-1/2-3p	0.740925	7.43467e-09	guide	229.212	0.823513	6.93194e-22	guide	205.909	1.0593	6.10147e-07	guide	460.726
hsa-miR-1185-5p	-0.137502	0.610889	none	65.5652	-0.152177	0.269303	none	68.3875	-0.054793	0.774888	none	163.698
hsa-miR-1193									0.115828		none	1.25779
hsa-miR-1197	-0.26856	0.284117	none	27.2199	-0.0487082	0.812959	none	20.9593	-0.0471141	0.825113	none	113.773
hsa-miR-1226-3p	0.033698	0.94262	none	14.3918	0.0334136	0.907405	none	9.6611	-0.066329	0.860953	none	17.2859
hsa-miR-1227-3p	0.717206	0.0941661	none	2.73833	0.465451		none	2.33024	0.0419145	0.961938	none	5.42703
hsa-miR-1228-3p	-0.0758608	0.845957	none	25.1414	-0.0829609	0.70821	none	16.9525	-0.0346858	0.925987	none	23.9223
hsa-miR-1228-5p	0.00143587	0.997809	none	2.21245					-0.460314		none	2.28362
hsa-miR-1229-3p	-0.104294	0.90278	none	4.48461	0.0346736		none	1.78914	-0.037551	0.963869	none	5.10834
hsa-miR-1237-3p	0.751363	0.0601368	none	3.29262	0.693228		none	2.80722	0.420771	0.367675	none	3.45404
hsa-miR-124-3p.1					1.1133		none	1.6392
hsa-miR-1246	-0.353837	0.674528	none	3.11047	-0.179578	0.559027	none	7.51048	0.522863		none	1.8047
hsa-miR-1247-5p	0.212967	0.92079	none	12.9433	0.116848	0.809918	none	5.52885
hsa-miR-1249-3p	-0.0602491	0.90278	none	73.9789	0.0423609	0.812959	none	36.0717	0.0235107	0.953033	none	35.1528
hsa-miR-1254	0.0530947	0.966219	none	2.1885	0.387938		none	1.24144	0.12656		none	1.96431
hsa-miR-1256									0.274214		none	0.97942
hsa-miR-125a-3p	-0.12223	0.693251	none	33.9579	-0.138057	0.413177	none	30.1491	-0.0748457	0.776612	none	38.298
hsa-miR-125a-5p	-0.0390789	0.906128	none	8792.98	-0.124068	0.175918	none	8640.37	-0.024246	0.885503	none	7325.83
hsa-miR-125b-1-3p	-0.0322647	0.910815	none	401.395	-0.0085659	0.938185	none	407.918	-0.0830095	0.457887	none	529.132
hsa-miR-125b-2-3p	-0.174755	0.90648	none	1.21302
hsa-miR-125b-5p	-0.0346535	0.910073	none	67625.9	-0.166466	0.0335541	none	96206.3	-0.0666803	0.544282	none	72230.8
hsa-miR-126-3p.1	-0.00984164	0.979936	none	65.1625	-0.106753	0.357142	none	104.541	0.0784817	0.741757	none	43.6633
hsa-miR-126-3p.2	-0.118171	0.719402	none	32.0004	-0.20774	0.0986816	none	46.8369	0.0587169	0.859587	none	23.0658
hsa-miR-126-5p	-0.0042119	0.995686	none	37.1525	0.0478644	0.737523	none	53.3646	0.111838	0.643287	none	27.4151
hsa-miR-1260a	-0.424884	0.688626	none	1.97701	-0.316991		none	2.55795	-0.172467	0.828138	none	2.81813
hsa-miR-1260b	1.36104	3.00495e-13	guide	8.27747	0.968774	9.6842e-11	guide	11.0977	0.940097	5.8522e-09	guide	15.7187
hsa-miR-1262									-0.486255		none	1.94635
hsa-miR-1267									0.00594103	0.996001	none	7.12566
hsa-miR-1268a	-0.154388	0.73449	none	12.8833	0.15177	0.611534	none	7.26641	-0.307599	0.231843	none	17.2454
hsa-miR-1268b	-0.172084	0.899729	none	2.00712	0.180917		none	2.32641	-0.223862	0.699594	none	4.47129
hsa-miR-127-3p	0.0688961	0.848519	none	1765.93	-0.0729733	0.434688	none	1876.96	0.0630384	0.774888	none	3138.21
hsa-miR-127-5p	0.0147508	0.971813	none	176.266	-0.0384789	0.791298	none	174.627	0.207324	0.0982394	none	292.138
hsa-miR-1270	0.131839	0.910815	none	1.77681
hsa-miR-1271-3p	0.395774	0.00932964	none	59.4941	0.406403	8.25667e-05	none	41.7405	0.218085	0.0888051	none	53.4934
hsa-miR-1271-5p	0.0298748	0.931564	none	89.0136	-0.120813	0.333142	none	67.5002	0.0333018	0.895567	none	64.2921
hsa-miR-1275	-0.652398	0.348536	none	2.39163	0.530273		none	0.958817	0.0861169	0.923096	none	3.70939
hsa-miR-1277-3p	-0.076069	0.800718	none	108.085	-0.0270154	0.837182	none	112.749	-0.117889	0.449642	none	200.355
hsa-miR-1278	0.17377	0.904954	none	1.17301
hsa-miR-128-1-5p	-0.142366	0.899729	none	2.98525	0.212993		none	0.881157	-0.413817	0.409116	none	3.91599
hsa-miR-128-3p	0.0584099	0.887927	none	507.44	0.135652	0.261726	none	278.622	0.0990445	0.643287	none	346.942
hsa-miR-1285-3p	0.268239	0.396491	none	13.1106	0.444651	0.0650964	none	7.85069	0.208255	0.517408	none	9.49324
hsa-miR-1287-3p	-0.199311	0.719402	none	6.35267	-0.128371		none	5.20086	0.0463839	0.941033	none	7.36314
hsa-miR-1287-5p	-0.235273	0.342655	none	33.8327	-0.121649	0.457349	none	27.4093	-0.0610739	0.798807	none	44.1177
hsa-miR-129-1/2-3p	0.238649	0.475942	none	14.9048	0.265789	0.127695	none	31.4404	0.184523	0.45523	none	23.4168
hsa-miR-129-5p	0.235408	0.71104	none	4.26374	0.611522	0.00304909	none	8.77396	0.233176	0.578413	none	7.50254
hsa-miR-1292-5p	0.0699776	0.94262	none	2.33456	-0.300824		none	2.21278	0.216946	0.765705	none	2.717
hsa-miR-1294									-0.173556		none	1.12676
hsa-miR-1295a	0.528093	0.475942	none	2.03017	-0.391109		none	1.85437
hsa-miR-1296-5p	0.184412	0.563248	none	239.459	0.0133577	0.915397	none	173.092	-0.131872	0.23925	none	205.117
hsa-miR-1299	0.0989393	0.930149	none	1.84077	-0.0030109		none	1.84467
hsa-miR-1301-3p	-0.0197615	0.959632	none	44.6558	-0.0514343	0.759831	none	37.05	0.0212326	0.941033	none	49.0661
hsa-miR-1303	0.0247553	0.971834	none	6.98652	0.376451		none	3.96815	-0.154922		none	1.84372
hsa-miR-1304-5p					0.118382		none	0.96088	-0.278913		none	2.04632
hsa-miR-1305	-0.433616	0.676632	none	1.90458	-0.246153		none	0.957928	0.208725	0.776648	none	2.5574
hsa-miR-1306-5p	-0.1154	0.694527	none	37.2393	-0.0653657	0.722269	none	26.7959	-0.203867	0.200012	none	38.6502
hsa-miR-1307-3p	0.214338	0.396053	star	168.702	0.250958	0.012853	star	117.355	-0.0966449	0.470498	star	227.432
hsa-miR-1307-5p	0.686816	3.98179e-07	guide	636.876	0.77509	4.97973e-29	guide	402.18	0.460083	4.21433e-10	guide	991.693
hsa-miR-130a-3p	-0.0364011	0.90648	none	6785.15	-0.0958471	0.378276	none	8730.93	-0.0262035	0.898901	none	6450.09
hsa-miR-130b-3p	0.0121243	0.979936	none	432.172	0.0648438	0.617621	none	353.454	-0.0692106	0.660405	none	642.037
hsa-miR-130b-5p	-0.108931	0.693251	none	151.955	-0.00341275	0.98451	none	113.318	-0.075757	0.592925	none	204.9
hsa-miR-132-3p	-0.0609477	0.90648	none	555.705	-0.109382	0.427966	none	563.993	0.00197562	0.996001	none	372.962
hsa-miR-132-5p	-0.0589745	0.910815	none	28.6534	-0.158226	0.353554	none	29.1259	-0.0998023	0.753603	none	18.9853
hsa-miR-133a-3p.1	0.363808	0.71104	none	1.49781	0.396176		none	4.08284
hsa-miR-133a-3p.2/b-3p					0.447618		none	2.90567
hsa-miR-134-3p	0.196344	0.90278	none	0.990865					0.092632	0.91938	star	3.08711
hsa-miR-134-5p	0.100387	0.68908	none	355.132	0.202679	0.0335713	none	409.891	0.285308	0.00112434	guide	740.834
hsa-miR-1343-3p	0.275998	0.559654	none	6.27069	0.157772		none	2.84699	-0.158187	0.764744	none	7.09577
hsa-miR-135b-5p	-0.164433	0.676632	none	16.0584	-0.039505	0.856684	none	51.8827	0.0373618	0.916626	none	92.4015
hsa-miR-136-3p	-0.163113	0.510377	none	203.931	-0.164848	0.100217	none	209.113	-0.0355655	0.895076	none	484.041
hsa-miR-136-5p	-0.146195	0.719402	none	564.012	-0.216129	0.105512	none	528.48	-0.0137004	0.949242	none	1245.32
hsa-miR-137	0.0394505	0.915755	none	354.31	0.0895119	0.462318	none	462.198	0.0110353	0.965163	none	1056.33
hsa-miR-138-1-3p	-0.0280854	0.965315	none	21.4974	0.393856	0.010103	none	17.1232
hsa-miR-138-5p	0.126253	0.719402	none	787.83	0.484818	3.1957e-12	guide	797.628	0.51303	0.23994	none	3.10188
hsa-miR-139-5p	-0.153024	0.90278	none	2.06908	0.21689		none	1.21635	0.175203		none	1.5334
hsa-miR-140-3p.1	0.15894	0.346441	none	444.322	0.0658362	0.490182	none	443.221	0.0497141	0.75525	none	323.549
hsa-miR-140-3p.2	0.0766336	0.719402	none	341.073	-0.0363611	0.737733	none	323.734	6.04002e-05	0.999317	none	197.885
hsa-miR-140-5p	0.0116203	0.971813	none	475.332	-0.0345371	0.737635	none	440.996	-0.0397538	0.799077	none	253.57
hsa-miR-141-3p	-0.0810719	0.931564	none	2.63687	0.265176		none	1.81169	-0.410449	0.393525	none	3.88723
hsa-miR-142-3p.1	0.29025	0.557715	none	7.68302	-0.382223	0.0714092	none	19.8108	-0.0139489	0.982883	none	14.2074
hsa-miR-142-3p.2	0.175457	0.748441	none	9.44894	-0.19008	0.432991	none	17.8418	-0.10224	0.776671	none	15.5231
hsa-miR-142-5p	1.0752	0.0630955	none	1.20391	0.32359		none	3.14797	0.119653	0.898901	none	2.57535
hsa-miR-143-3p	0.302632	0.344679	none	13322.6	-0.0529566	0.888636	none	17887	0.842842	0.788478	none	3978.07
hsa-miR-143-5p	0.0194547	0.94262	none	753.863	-0.073069	0.457941	none	822.996	-0.285675	0.00850405	none	343.951
hsa-miR-144-3p	-0.155467	0.899729	none	2.07664	-0.00766802		none	3.22159	-0.0316692	0.97384	none	2.91838
hsa-miR-145-3p	-0.153979	0.523888	none	160.364	-0.08366	0.481207	none	129.427	-0.155492	0.427257	none	111.282
hsa-miR-145-5p	-0.0377022	0.899729	none	10998.8	-0.11402	0.219281	none	12344.5	-0.217446	0.0414363	none	5071.18
hsa-miR-1468-5p	0.473879	0.428689	none	2.66337	0.481642	0.0324984	none	6.8887	0.129952		none	1.99771
hsa-miR-146a-5p	-0.345569	0.173268	none	255.64	-0.0727801	0.683023	none	105.975	0.360903	0.732499	none	165.871
hsa-miR-146b-3p					-0.301382		none	2.01226
hsa-miR-146b-5p	-0.147382	0.768	none	163.045	-0.19027	0.668618	none	491.412	0.0331474	0.856261	none	341.772
hsa-miR-147b	0.317382	0.610889	none	7.08067	0.125868		none	2.93749	0.386995	0.269815	none	4.90916
hsa-miR-148a-3p	-0.0199789	0.971813	none	74.6935	-0.194578	0.175849	none	318.365	0.322296	0.200316	none	11.4026
hsa-miR-148a-5p					0.33073		none	1.85105
hsa-miR-148b-3p	-0.158585	0.319038	none	815.678	-0.116934	0.175849	none	724.146	0.000710458	0.998929	none	944.282
hsa-miR-148b-5p					0.21465		none	0.958539	0.092381	0.91938	none	2.98003
hsa-miR-149-5p	0.109976	0.676839	none	291.693	0.0558352	0.609377	none	279.765	0.164374	0.216093	none	523.831
hsa-miR-151a-3p	0.0228078	0.931564	none	664.182	0.0637311	0.482409	none	563.003	-0.0176843	0.925987	none	659.925
hsa-miR-151a-5p	-0.0680761	0.761769	none	2690.52	-0.129689	0.0947713	none	2326.31	-0.0356276	0.798807	none	2461.49
hsa-miR-151b	0.118535	0.901138	none	4.03754	0.0227489		none	3.67306	0.509552		none	1.79063
hsa-miR-152-3p	-0.0398215	0.899729	none	2134.85	-0.0668234	0.447874	none	2304.78	0.0300736	0.872047	none	1474.05
hsa-miR-152-5p	-0.0165333	0.983246	none	5.24305	0.221531		none	4.07878	0.23175	0.648927	none	4.43251
hsa-miR-153-3p	-0.163815	0.610783	none	58.8916	-0.109208	0.487299	none	45.5546	0.121603	0.713572	none	21.3391
hsa-miR-1537-3p	-0.30023	0.559654	none	11.4942	-0.0509878		none	3.38481	-0.351807	0.535462	none	3.94214
hsa-miR-1537-5p	-0.0270368	0.982672	none	2.42148
hsa-miR-154-3p	2.06018	4.035e-75	guide	339.715	1.96601	8.94241e-155	guide	414.443	1.65656	1.00123e-73	guide	997.397
hsa-miR-154-5p	0.0568386	0.882587	star	293.416	-0.125409	0.219281	star	364.819	0.104837	0.427257	star	565.896
hsa-miR-155-3p	-0.397398	0.475267	none	7.17096	-0.0719067		star	3.24967	-0.205943	0.202564	none	71.4644
hsa-miR-155-5p	0.165587	0.528947	none	763.911	0.469037	2.68672e-11	guide	841.911	0.194539	0.059105	none	4098.43
hsa-miR-15a-3p	0.137507	0.610783	none	48.0595	0.2312	0.142797	none	23.3388	-0.103969	0.611891	none	49.757
hsa-miR-15a-5p	-0.140742	0.557715	none	5420.58	-0.190629	0.048248	none	3740.83	-0.181783	0.154362	none	3806.62
hsa-miR-15b-3p	-0.0523594	0.899729	none	133.121	0.0622806	0.722269	none	93.687	-0.0949469	0.517408	none	152.272
hsa-miR-15b-5p	-0.194408	0.192895	none	6031.86	-0.152872	0.0948077	none	4293.48	-0.166369	0.160682	none	4336.23
hsa-miR-16-1-3p	-0.155515	0.68908	none	22.2451	-0.0136028	0.957459	none	12.036	-0.270796	0.183087	none	31.8149
hsa-miR-16-2-3p	0.024927	0.952241	none	25.4269	-0.0102607	0.967689	none	15.5322	-0.0962708	0.741757	none	31.8935
hsa-miR-16-5p	-0.161051	0.520346	none	15423.6	-0.232622	0.010538	none	11452.2	-0.206053	0.0456208	none	11207.9
hsa-miR-17-3p	-0.100971	0.68908	none	171.455	-0.0623309	0.628996	none	159.687	-0.100073	0.427257	none	332.721
hsa-miR-17-5p	0.0560587	0.862163	none	1806.59	0.150672	0.0677547	none	1721.99	0.0230462	0.902538	none	3402.05
hsa-miR-181a-2-3p	-0.0082253	0.983246	none	111.156	-0.145881	0.207023	none	120.506	-0.0949683	0.5681	none	94.0948
hsa-miR-181a-3p	-0.0207975	0.954839	none	59.6931	0.125044	0.399281	none	39.7508	-0.0788476	0.660405	none	135.001
hsa-miR-181a-5p	0.187555	0.361365	none	4173.8	0.0595025	0.617621	none	4696.47	0.093215	0.368859	none	6554.61
hsa-miR-181b-2-3p	0.104206	0.899729	none	4.78297	0.0754389	0.836563	none	5.56661	-0.290621	0.393525	none	8.30316
hsa-miR-181b-3p	-0.316771	0.559654	star	6.4526	0.159178		star	2.49927	-0.219867	0.348504	none	22.7419
hsa-miR-181b-5p	0.453779	2.15083e-05	guide	1502.5	0.414481	3.78597e-07	guide	1601.49	0.20684	0.00314345	none	2717.06
hsa-miR-181c-5p	-0.0216007	0.952241	none	320.294	-0.13338	0.324404	none	299.033	-0.164127	0.163376	none	277.247
hsa-miR-181d-5p	0.350647	0.0198743	none	141.185	0.298792	0.000437695	none	116.931	0.0711117	0.643287	none	120.591
hsa-miR-182-5p	-0.227827	0.833582	none	1.86228	0.0263643		none	2.16145	0.332219		none	1.21615
hsa-miR-185-3p	0.122919	0.765548	none	14.5526	0.148701	0.579099	none	8.01894	-0.0825177	0.828138	none	14.1507
hsa-miR-185-5p	0.162596	0.403347	none	711.466	0.119903	0.222696	none	514.184	0.0777045	0.517408	none	770.22
hsa-miR-186-3p	1.25878	1.81273e-12	guide	7.88439	1.30276	2.84486e-11	guide	5.78551	0.980305	1.04272e-10	guide	10.3248
hsa-miR-186-5p	0.0683708	0.795478	star	1022.32	-0.0224461	0.862458	star	1017.14	-0.00086941	0.998929	star	1255.46
hsa-miR-188-3p	0.0795091	0.899729	none	10.6535	0.113872		star	3.79242	-0.0574078	0.937916	star	7.02676
hsa-miR-188-5p	0.567773	0.000496834	none	90.2421	0.689459	4.20089e-11	guide	32.3391	0.427021	5.31903e-05	guide	66.1833
hsa-miR-18a-3p	-0.054578	0.90648	none	20.4113	0.226642	0.245936	none	19.2275	-0.0585074	0.823013	none	43.4717
hsa-miR-18a/b-5p	-0.0313413	0.915755	none	530.1	0.0393534	0.724915	none	587.725	-0.15934	0.0982394	none	1307.01
hsa-miR-1908-3p	0.0328017	0.979936	none	2.02463
hsa-miR-1908-5p	-0.398879	0.294686	none	14.8685	-0.224616		none	3.48314	-0.0629407		none	2.45295
hsa-miR-190a-3p	0.196989	0.756487	none	4.18649	-0.327008		none	4.13223	0.247738	0.662589	none	4.15081
hsa-miR-190a-5p	-0.0366697	0.92079	none	299.255	-0.0348047	0.79165	none	291.527	-0.0654938	0.732499	none	331.516
hsa-miR-190b	0.131264	0.901138	none	2.47644	0.0965401		none	1.79323	-0.590021		none	2.04314
hsa-miR-191-3p	0.257829	0.610889	none	5.66591	0.412309		none	3.4873	-0.218208	0.583075	none	7.64765
hsa-miR-191-5p	0.00380695	0.990734	none	2711.02	-0.0256999	0.804529	none	2339.76	0.0061331	0.97384	none	2853.19
hsa-miR-1910-3p									-0.514223		none	2.4578
hsa-miR-1910-5p	0.0921691	0.94262	none	2.20316					-0.320145	0.616214	none	3.42109
hsa-miR-1913	0.151702	0.915755	none	1.02137
hsa-miR-192-5p	-0.0879514	0.830538	none	23.526	-0.0494254	0.831927	none	19.5321	0.0276645	0.956886	none	14.3464
hsa-miR-193a-3p	0.178004	0.475942	none	3229.82	0.0604599	0.590917	none	3781.89	0.213423	0.0154834	none	2923.28
hsa-miR-193a-5p	-0.0344498	0.904954	none	1201.13	-0.0996225	0.267442	none	1463.94	0.0892194	0.545299	none	708.801
hsa-miR-193b-3p	0.225819	0.160958	none	1800.87	0.129138	0.112077	none	1860.32	0.127371	0.169249	none	1127.7
hsa-miR-193b-5p	0.00101689	0.997809	none	38.1342	-0.252235	0.0354665	none	43.7938	-0.135208	0.510652	none	32.992
hsa-miR-194-5p	-0.190913	0.403347	none	73.3274	-0.134356	0.256757	none	65.556	-0.0914434	0.665571	none	46.0187
hsa-miR-195-5p	-0.0620666	0.899729	none	76.2832	0.00234712	0.98488	none	96.404	-0.100147	0.741757	none	34.8509
hsa-miR-196a-3p					0.194423		none	0.938959
hsa-miR-196a-5p	0.146831	0.706946	none	465.758	0.0900658	0.366905	none	636.939
hsa-miR-196b-3p	-0.272728	0.160787	none	40.0737	-0.246418	0.0866913	none	33.498
hsa-miR-196b-5p	-0.114284	0.719402	none	1715.65	-0.093231	0.399281	none	1648.15	0.262238	0.713572	none	2.63967
hsa-miR-197-3p	0.0705571	0.73449	none	648.505	0.0198983	0.848936	none	531.74	0.0769438	0.517408	none	662.152
hsa-miR-1973									0.501363		none	0.881185
hsa-miR-199a-5p	-0.133902	0.559654	none	15756.3	-0.211955	0.0264141	none	13721	-0.0862069	0.57685	none	7857.11
hsa-miR-199a/b-3p	-0.273456	0.0668193	none	22676.6	-0.215133	0.0252551	none	17501	-0.122582	0.26769	none	9136.05
hsa-miR-199b-5p	-0.636639	0.342384	none	4601.81	-0.423771	0.0778317	none	3221.07	-0.166046	0.275498	none	1018.11
hsa-miR-19a-3p	-0.27369	0.0299653	none	1464.22	-0.244341	0.00247889	none	1571.59	-0.191653	0.0508559	none	2439.33
hsa-miR-19a-5p	-0.0241318	0.979936	none	4.71851	0.186655		none	3.46129	0.0114298	0.982883	none	11.9073
hsa-miR-19b-1-5p	-0.105019	0.797171	none	27.6714	-0.0492335	0.820031	none	22.3931	-0.165986	0.265057	none	58.5734
hsa-miR-19b-3p	-0.268585	0.079898	none	4093.28	-0.302241	0.000100071	none	4407.75	-0.163657	0.0982478	none	6307.02
hsa-miR-200a-3p	-0.0596276	0.94262	none	3.78475	0.137673		none	3.28701	0.271388	0.616952	none	3.64703
hsa-miR-200b-3p	-0.00358198	0.997809	none	4.72826	-0.126727		none	5.03911	0.223274	0.651109	none	5.19319
hsa-miR-200c-3p	-0.165779	0.862175	none	2.85387	0.0207523		none	2.21339	-0.394078	0.499199	none	3.3432
hsa-miR-203a-3p.1	-0.187853	0.904954	none	1.3797	-0.285112	0.426814	none	5.97736
hsa-miR-203a-3p.2					-0.271051	0.280612	none	11.3558
hsa-miR-204-3p					0.510998		none	2.48328
hsa-miR-204-5p	-0.184653	0.719402	none	73.4353	0.392669	0.399281	none	191.657
hsa-miR-20a-3p	-0.163711	0.634514	none	43.8718	-0.177441	0.201354	none	40.9002	-0.23587	0.0640446	none	90.5061
hsa-miR-20a-5p	0.264458	0.0833868	none	1606.66	0.266065	0.00081876	none	1575.38	0.105768	0.367383	none	2890.75
hsa-miR-21-3p	0.028447	0.915755	none	579.883	0.0944199	0.273231	none	458.943	-0.0963694	0.515999	none	1169.91
hsa-miR-21-5p	-0.0639723	0.829458	none	111051	-0.153674	0.0477065	none	131762	-0.110895	0.348504	none	144559
hsa-miR-210-3p	0.346026	0.00245519	none	461.693	-0.132941	0.361012	none	2790.22	0.0226758	0.902538	none	3827.43
hsa-miR-210-5p	0.0480911	0.93669	none	8.67506	-0.215038	0.270191	none	34.5751	0.0104907	0.97384	none	34.2873
hsa-miR-2110	-0.370299	0.354752	none	20.3898	-0.0428066	0.884586	none	11.3654	-0.0612261	0.916626	none	11.3062
hsa-miR-2114-5p	0.0165559	0.983246	none	6.11588	0.171464	0.54108	none	7.99091	-0.00291129		none	1.65203
hsa-miR-2116-5p	-0.268767	0.812952	none	1.62668	-0.305161		none	2.11886	0.0169769		none	1.79222
hsa-miR-212-3p	0.184737	0.666376	none	48.915	0.160855	0.361012	none	43.6406	0.151617	0.454916	none	29.5042
hsa-miR-212-5p	-0.25835	0.676858	none	8.45451	0.0391912	0.907405	none	7.57261	0.051414	0.941033	none	5.67538
hsa-miR-214-3p	-0.1078	0.71104	none	3717.67	-0.135481	0.219281	none	3327.49	-0.0954153	0.357072	none	2440.63
hsa-miR-214-5p	-0.197956	0.506401	none	225.231	-0.172755	0.182624	none	195.558	-0.101207	0.449642	none	131.907
hsa-miR-216a-5p					0.375879		none	2.36527	-0.350352	0.293876	none	8.10668
hsa-miR-217					0.119364		none	1.40672	-1.02573	0.0122928	none	3.71775
hsa-miR-218-1-3p	-0.21552	0.748441	none	4.45301	-0.695159		none	6.19918
hsa-miR-218-5p	0.415493	0.0014322	none	2113.96	0.821087	1.39956e-24	guide	2323.28	0.219869	0.0119365	none	612.373
hsa-miR-219a-5p	0.107913	0.81153	none	18.9573	0.168968	0.395831	none	15.2994	0.224607	0.269815	none	21.1451
hsa-miR-219b-5p	0.394286	0.741891	none	0.917235	-0.0829308		none	1.03475
hsa-miR-22-3p	-0.0978042	0.736554	none	24717.6	-0.0419905	0.670896	none	25011.6	0.00252429	0.996001	none	22095.7
hsa-miR-22-5p	0.156367	0.421922	none	1718.21	0.238207	0.00134736	none	1583.03	0.100347	0.392267	none	1324.6
hsa-miR-221-3p	-0.0239097	0.931564	none	46282.3	0.00227503	0.98451	none	42476.2	0.0182885	0.91938	none	42902.3
hsa-miR-221-5p	-0.0932114	0.785249	none	514.667	-0.191282	0.182624	none	430.406	-0.609665	0.640633	none	398.813
hsa-miR-222-3p	0.0729982	0.736554	none	35932.6	0.0289067	0.808336	none	31153.5	0.127369	0.154095	none	36143
hsa-miR-222-5p	-0.109221	0.830538	none	25.6789	-0.292748	0.377307	none	5.53203	-0.184908	0.348504	none	74.1011
hsa-miR-224-3p	-0.271167	0.736554	star	2.79345	-0.30663		none	3.88172
hsa-miR-224-5p	0.767405	2.15083e-05	guide	521.844	0.337568	0.000108083	none	1025.88	0.49144	0.000285023	guide	29.2439
hsa-miR-2276-3p	-0.34297	0.719402	none	1.84571					-0.159619		none	2.52756
hsa-miR-2277-3p	0.218572	0.741891	none	3.8022	0.170422		none	3.72723	-0.112062	0.885503	none	4.32894
hsa-miR-2277-5p	-0.116792	0.899729	none	3.76934	0.0588323		none	2.39503	0.443019	0.367675	none	2.91637
hsa-miR-2355-3p	-0.29188	0.77315	none	1.6736	-0.102182		none	1.73428	-0.234172	0.665571	none	4.53238
hsa-miR-2355-5p	-0.271591	0.444911	none	14.1929	-0.201026	0.361012	none	13.5578	-0.193979	0.359088	none	27.2184
hsa-miR-23a-3p	-0.0407444	0.899729	none	42738.9	-0.111991	0.207023	none	40168.2	-0.0105519	0.960272	none	36756.5
hsa-miR-23a-5p	-0.0588981	0.895975	none	52.2674	0.000958473	0.995176	none	29.2784	-0.175428	0.269815	none	53.6644
hsa-miR-23b-3p	0.0277069	0.915755	none	12607.7	-0.162632	0.0335541	none	11178.7	-0.0145073	0.941033	none	5312.56
hsa-miR-23b-5p	-0.060127	0.909789	none	12.0425	-0.264933	0.268891	none	11.4643	0.040564	0.961938	none	4.60587
hsa-miR-23c	0.254802	0.829568	none	1.20588	-0.0401854		none	1.80962
hsa-miR-24-1-5p	0.0422672	0.931564	none	32.3606	0.280455	0.609377	none	19.4154	-0.0846084	0.818797	none	16.4815
hsa-miR-24-2-5p	0.00126788	0.997809	none	42.7605	0.0126186	0.943962	none	31.8225
hsa-miR-24-3p	-0.0155268	0.956544	none	32555.2	-0.126323	0.105512	none	31582.9	-0.0792767	0.449642	none	30092.5
hsa-miR-25-3p	-0.139428	0.451234	none	2021.97	-0.0706726	0.444067	none	1555.06	-0.103313	0.313676	none	1848.86
hsa-miR-25-5p	-0.271058	0.454769	none	13.774	-0.222446	0.428852	none	6.79702	-0.363648	0.0270735	none	24.9742
hsa-miR-2682-3p									-0.12106		none	1.25125
hsa-miR-2682-5p					0.129071		none	1.02419	-0.109793	0.905457	none	2.99519
hsa-miR-26a-1-3p	-0.135027	0.783732	none	8.67986	-0.206223		none	5.04788	-0.166513	0.593628	none	15.2195
hsa-miR-26a-2-3p	-0.185905	0.506401	none	29.4205	-0.189465	0.256757	none	25.733	-0.0973854	0.764744	none	33.272
hsa-miR-26a-5p	-0.123039	0.71104	none	17360.1	-0.225279	0.0143109	none	20789	0.0151373	0.937916	none	14281
hsa-miR-26b-3p	-0.0404079	0.93669	none	23.2767	0.0499898	0.821822	none	20.8445	-0.0376171	0.925987	none	18.8922
hsa-miR-26b-5p	-0.182426	0.403347	none	5238.91	-0.225915	0.00424147	none	5703.44	-0.0162322	0.937916	none	3901.21
hsa-miR-27a-3p	0.0905402	0.676839	none	46402.1	-0.0112103	0.907405	none	44624.1	0.000928551	0.998929	none	44541.1
hsa-miR-27a-5p	-0.0463292	0.899729	none	82.3748	-0.127559	0.352736	none	44.3459	-0.268397	0.00722777	none	111.594
hsa-miR-27b-3p	0.0127039	0.969796	none	11124.3	-0.143218	0.0697885	none	9582.78	-0.15089	0.220274	none	4583.97
hsa-miR-27b-5p	0.096638	0.764019	none	48.5279	-0.0966353	0.562312	none	34.0789	-0.207287	0.314785	none	28.5626
hsa-miR-28-3p	0.123946	0.542296	none	351.33	0.139129	0.129223	none	363.861	-0.0069415	0.97384	none	536.102
hsa-miR-28-5p	-0.0896582	0.693251	none	811.524	-0.107334	0.210854	none	843.828	-0.119501	0.206967	none	1159.64
hsa-miR-296-3p	-0.155649	0.71104	none	15.042	0.0352592	0.875693	none	15.1236	-0.1565	0.510513	none	21.9458
hsa-miR-296-5p	-0.14063	0.68908	none	114.561	-0.105435	0.367608	none	119.338	-0.0422365	0.895567	none	156.598
hsa-miR-299-3p	0.173224	0.403347	none	136.749	0.18734	0.0477065	none	125.431	0.169006	0.154095	none	297.153
hsa-miR-299-5p	-0.117357	0.666376	none	382.783	-0.122999	0.182801	none	360.405	0.0496193	0.75525	none	730.798
hsa-miR-29a-3p	-0.0312883	0.910073	none	77831	0.156921	0.0518603	none	60263.2	-0.00268691	0.996001	none	73057.2
hsa-miR-29a-5p	-0.149975	0.426704	none	1554.06	-0.158666	0.0531013	none	1340.56	-0.239939	0.0982394	none	1656.24
hsa-miR-29b-1-5p	-0.162736	0.510377	none	402.611	-0.274074	0.00216734	none	236.172	-0.220653	0.0544762	none	547.225
hsa-miR-29b-2-5p	-0.150924	0.68908	none	27.2436	-0.158874	0.357142	none	21.4141	-0.0297609	0.971184	none	4.95585
hsa-miR-29b-3p	0.272036	0.0833868	none	44354.9	0.962213	9.46951e-29	guide	22141.1	0.402808	3.64799e-11	guide	54460.8
hsa-miR-29c-3p	-0.128379	0.751273	none	3797.88	0.0213695	0.865573	none	2890.99	0.0413605	0.827948	none	706.381
hsa-miR-29c-5p	-0.239707	0.554618	none	76.5495	-0.277093	0.0727595	none	61.3139	-0.20355	0.453618	none	14.4674
hsa-miR-301a-3p	-0.174774	0.475942	none	452.937	-0.141627	0.152364	none	388.485	-0.148813	0.254491	none	685.777
hsa-miR-301a-5p	0.128168	0.846637	none	5.79006	-0.00412484		none	4.02511	-0.138607	0.741757	none	10.1325
hsa-miR-301b-3p	-0.181962	0.444911	none	66.9877	-0.20407	0.177452	none	64.4061	-0.231252	0.0544762	none	157.139
hsa-miR-301b-5p	0.0448992	0.979936	none	1.2264					-0.282551	0.665571	none	3.47583
hsa-miR-302a-3p	0.469684	0.32636	none	5.54697	0.323715	0.269303	none	6.46693	-0.00198721		none	1.96304
hsa-miR-302b-3p	0.393423	0.186626	none	12.7801	0.22243	0.256757	none	16.6715	0.200127	0.782165	none	4.16001
hsa-miR-302c-3p.1					0.220902		none	2.03174
hsa-miR-302c-3p.2					0.215085		none	1.31351
hsa-miR-302d-3p	0.580982	0.162913	none	5.63155	0.126679	0.68735	none	7.58783	-0.0350044		none	2.34919
hsa-miR-3065-5p	-0.535396	0.460965	none	2.50354	0.151324		none	2.90919	-0.327132	0.587936	none	4.20286
hsa-miR-30a-3p	0.0763624	0.769994	none	409.194	0.0492069	0.70821	none	247.366	0.107656	0.427257	none	274.466
hsa-miR-30a-5p	-0.0219983	0.94262	none	5315.01	-0.0678674	0.432991	none	3442.78	0.163212	0.134134	none	3370.3
hsa-miR-30b-3p	-0.0696467	0.90278	none	10.8272	0.0926088	0.76689	none	9.1006	0.0191629	0.97384	none	11.864
hsa-miR-30b-5p	-0.104296	0.73449	none	3270.38	-0.258477	0.00275705	none	3534.09	-0.097675	0.412361	none	3226.44
hsa-miR-30c-1-3p	-0.154671	0.740312	none	9.66115	-0.287871	0.292073	none	7.81712	0.0667397	0.9018	none	8.19194
hsa-miR-30c-2-3p	0.00917169	0.983246	none	28.5262	-0.023908	0.915397	none	13.9771	0.171363	0.501232	none	19.0176
hsa-miR-30c-5p	0.167379	0.333416	none	5273.44	0.0763014	0.478401	none	3911.14	0.243441	0.00709178	none	3564.12
hsa-miR-30d-3p	-0.118477	0.795478	none	15.2565	-0.0970241	0.722269	none	9.62072	0.0733404	0.823013	none	19.108
hsa-miR-30d-5p	-0.154156	0.518396	none	2651.57	-0.23331	0.0050719	none	2674.77	-0.02752	0.888834	none	2594.31
hsa-miR-30e-3p	0.0283916	0.915755	none	275.711	-0.0135207	0.899845	none	232.878	0.0371073	0.843275	none	211.869
hsa-miR-30e-5p	-0.0647242	0.768	none	2059.2	-0.036401	0.737635	none	1725.97	0.0871766	0.393525	none	1607.17
hsa-miR-31-3p	-0.129118	0.693251	none	869.314	-0.128868	0.175918	none	1276.67	-0.134696	0.136202	none	1979.14
hsa-miR-31-5p	-0.161045	0.676632	none	7221.02	-0.0945434	0.282588	none	10923	-0.084188	0.501232	none	14783.3
hsa-miR-3117-3p	0.209664	0.449226	none	55.1268	0.274672	0.0241904	none	46.8871	0.18604	0.256604	none	59.1071
hsa-miR-3117-5p	0.265433	0.559654	none	6.83443	0.270161	0.361012	none	5.30148	-0.0132554	0.979966	none	13.3663
hsa-miR-3126-3p	-0.0311921	0.983246	none	1.24665
hsa-miR-3129-3p	-0.0110086	0.990734	none	5.79038	-0.263046		none	5.01881	-0.352591	0.510513	none	4.02882
hsa-miR-3130-3p	-0.338721	0.735161	none	1.69835	0.181254		none	1.04849
hsa-miR-3130-5p	0.258187	0.829153	none	1.39055	0.562545		none	1.18277	-0.324478		none	2.28941
hsa-miR-3136-5p	0.539134	0.548818	none	1.328	0.75476		none	0.895453
hsa-miR-3152-5p									-0.228228		none	1.23857
hsa-miR-3157-5p	0.0380907	0.973301	none	2.51431	-0.223511		none	1.42628
hsa-miR-3158-3p	0.675799	0.426704	none	1.20467	0.388719		none	1.52702	0.533976		none	1.51347
hsa-miR-3167					-0.378682		none	1.01837
hsa-miR-3173-5p	0.518057	0.403347	none	2.90654	1.26111		none	1.13983	0.0416923	0.971184	none	2.63654
hsa-miR-3176	-0.268604	0.68908	none	4.35882	0.478538		none	2.31321	-0.14016	0.75545	none	9.5221
hsa-miR-3177-3p	0.272012	0.768	none	1.67942	0.442035		none	0.730216
hsa-miR-3180-3p	0.572662	0.475267	none	1.69899	0.282007		none	1.51961	-0.0153688		none	2.41506
hsa-miR-3180-5p					0.398872		none	0.77549
hsa-miR-3181	0.627199	0.475942	none	1.1515
hsa-miR-3187-3p	-0.20492	0.719402	none	7.42158	-0.0380629		none	4.79758	-0.438268	0.0975174	none	11.1634
hsa-miR-32-3p	-0.0140405	0.979936	none	12.4298	-0.380398	0.175849	none	8.16683	-0.267771	0.341092	none	16.9768
hsa-miR-32-5p	-0.2123	0.277268	none	452.047	-0.200134	0.0107569	none	323.267	-0.0993846	0.401051	none	512.421
hsa-miR-3200-3p	0.00371458	0.997809	none	6.57214	0.189092	0.562312	none	5.18186	-0.0647638	0.828138	none	26.2066
hsa-miR-320a/b/c	0.133086	0.613945	none	3418.38	0.122889	0.150192	none	2956.05	0.0609794	0.714786	none	2605.89
hsa-miR-320d	0.59563	0.124106	none	3.31538	0.232348		none	3.0478	0.0784216	0.937916	none	2.73941
hsa-miR-323a-3p	0.0171796	0.971813	none	81.3879	0.0811631	0.542543	none	65.8225	0.154082	0.178354	none	250.309
hsa-miR-323a-5p	-0.0207565	0.982672	none	4.38596	0.471195		none	2.9095	-0.0311091	0.949242	none	16.3169
hsa-miR-323b-3p	-0.0839777	0.765548	none	62.6417	-0.0295782	0.848936	none	58.8615	0.158625	0.23925	none	139.565
hsa-miR-323b-5p									0.260723	0.732499	none	2.52574
hsa-miR-324-3p	-0.104983	0.71104	none	504.066	-0.0881287	0.411985	none	245.811	-0.0468869	0.798807	none	266.306
hsa-miR-324-5p	-0.130666	0.682548	none	753.218	-0.086568	0.421206	none	373.87	-0.126596	0.204129	none	598.797
hsa-miR-326	0.142791	0.621299	none	49.7621	0.223905	0.182624	none	21.225	0.136658	0.464927	none	40.6936
hsa-miR-328-3p	0.0960608	0.68908	none	279.624	0.187115	0.0640498	none	202.083	0.210097	0.0768361	none	155.099
hsa-miR-329-3p	0.165287	0.559654	none	240.1	0.104041	0.336909	none	214.545	0.136876	0.256604	none	686.088
hsa-miR-329-5p	-0.55067	0.34549	none	3.59849	0.273313		none	1.3136	0.335293	0.393525	none	6.02831
hsa-miR-330-3p	0.0219165	0.956544	none	37.0305	0.156879	0.352736	none	24.8047	0.162203	0.398682	none	33.0035
hsa-miR-330-5p	0.0990067	0.71104	none	60.9518	0.16919	0.214743	none	46.668	0.0133532	0.965163	none	76.9806
hsa-miR-331-3p	-0.0609675	0.77727	none	1156.23	-0.102269	0.267633	none	1002.74	-0.0750571	0.556887	none	1370.31
hsa-miR-331-5p	-0.103673	0.829458	none	17.8105	-0.0486307	0.848936	none	12.3138	-0.124562	0.599076	none	25.8632
hsa-miR-335-3p	2.29488	6.19298e-62	guide	18.0648	1.80918	4.8408e-140	guide	335.924	2.01746	6.24632e-157	guide	315.262
hsa-miR-335-5p	0.0119061	0.979936	star	94.3881	-0.0855476	0.507311	star	1153.28	-0.110017	0.489626	star	1408.24
hsa-miR-337-3p	-0.0717618	0.768	none	212.907	-0.11717	0.226638	none	223.045	0.0246835	0.895567	none	419.47
hsa-miR-337-5p	-0.13214	0.667677	none	686.708	-0.105957	0.299078	none	621.509	0.0886418	0.548976	none	1184.78
hsa-miR-338-3p	0.740663	0.318974	none	1.25004	-0.388618		none	3.68997	0.202405	0.782165	none	2.67503
hsa-miR-339-3p	0.0366647	0.931564	none	70.7966	0.0195715	0.889605	star	67.3285	-0.0104037	0.97384	star	77.5148
hsa-miR-339-5p	0.376652	0.000678223	none	928.606	0.47687	9.21381e-10	guide	858.348	0.493133	1.11647e-08	guide	905.435
hsa-miR-33a-3p	-0.179582	0.426704	star	87.9305	-0.139666	0.361012	star	35.5255	-0.0159891	0.965163	star	43.2128
hsa-miR-33a-5p	0.778582	1.42352e-06	guide	360.104	0.8808	1.27103e-30	guide	176.046	0.637153	2.49455e-13	guide	232.564
hsa-miR-33b-3p	-0.391745	0.119142	star	13.5956	-0.00562034		star	2.47589	-0.380725	0.214579	star	12.4735
hsa-miR-33b-5p	0.907081	8.7398e-05	guide	31.3386	0.908618	4.20089e-11	guide	17.5263	0.657219	2.64434e-06	guide	21.4272
hsa-miR-340-3p	0.0397593	0.931564	none	15.5879	-0.222884	0.256757	none	14.712	0.0817311	0.782165	none	24.1425
hsa-miR-340-5p	-0.0321884	0.915755	none	144.318	-0.0248423	0.865573	none	121.47	-0.0321752	0.89037	none	210.989
hsa-miR-342-3p	-0.465214	0.535928	none	648.484	-0.202976	0.0872359	none	705.188	0.0603794	0.662589	none	743.701
hsa-miR-342-5p	-0.350694	0.379557	none	11.5715	-0.260014	0.277714	none	12.3981	0.0511479	0.91938	none	12.7305
hsa-miR-345-3p									0.0609734		none	1.06956
hsa-miR-345-5p	0.0545142	0.829568	none	368.107	0.0765168	0.451666	none	211.019	0.0467125	0.795573	none	410.727
hsa-miR-346					0.335999		none	1.1241
hsa-miR-34a-3p	0.271237	0.0299653	none	147.739	0.208363	0.0267767	none	100.469	0.0295321	0.885503	none	227.51
hsa-miR-34a-5p	-0.0344538	0.90648	none	8485.63	0.0305823	0.767253	none	6014.43	-0.0242314	0.889798	none	8927.29
hsa-miR-34b-3p	0.0629502	0.915755	none	7.79055	0.263073	0.307338	none	7.40383	0.0309919		none	1.966
hsa-miR-34b-5p	0.0575134	0.910815	none	16.384	0.216129	0.434688	none	12.546	-0.0274093	0.97384	none	4.43057
hsa-miR-34c-3p	0.265531	0.19388	none	33.3423	0.386053	0.00229513	none	25.7607	0.0770219	0.895567	none	7.07341
hsa-miR-34c-5p	0.250421	0.0685012	none	241.343	0.36135	0.174654	none	189.728	-0.0601746	0.798807	none	56.8821
hsa-miR-3591-5p	0.380708	0.756437	none	1.06213
hsa-miR-3605-3p	0.187316	0.73449	none	5.5654	-0.517909	0.0697885	none	6.8035	-0.0829469	0.857596	none	10.8811
hsa-miR-3605-5p									0.237841		none	1.20554
hsa-miR-361-3p	-0.218003	0.192895	none	88.474	-0.0980768	0.562312	none	58.916	-0.0119396	0.971184	none	59.1411
hsa-miR-361-5p	0.189637	0.202249	none	1119.36	0.15298	0.0507744	none	924.822	0.169748	0.0364975	none	944.909
hsa-miR-3611	-0.0247555	0.966219	none	12.7033	0.107868	0.683023	none	9.34101	-0.145116	0.675016	none	12.1663
hsa-miR-3613-3p	-0.171594	0.676858	none	28.951	-0.0478848	0.834575	none	19.321	0.0429018	0.916626	none	21.9864
hsa-miR-3613-5p	-0.222858	0.178294	none	225.921	-0.174321	0.0697885	none	167.301	-0.151036	0.336893	none	167.835
hsa-miR-3615	-0.189754	0.528947	none	97.04	-0.0844284	0.589527	none	38.4519	0.0227669	0.941033	none	40.2583
hsa-miR-3617-5p									-0.499825		none	2.20185
hsa-miR-3619-3p	-0.273145	0.830538	none	1.32137	-0.336232		none	1.16287
hsa-miR-3619-5p	0.0777279	0.906128	none	6.75815	0.445198		none	3.30362	-0.181842	0.823013	none	2.9306
hsa-miR-362-3p	-0.149242	0.563248	none	175.147	0.0656574	0.670896	none	55.1962	0.049712	0.80569	none	71.6811
hsa-miR-362-5p	-0.326504	0.196753	none	83.3434	-0.00859533	0.98488	none	32.3531	0.178104	0.357072	none	41.061
hsa-miR-3620-3p	-0.123318	0.910815	none	2.0153	0.138709		none	1.50426	0.0263862		none	1.91112
hsa-miR-3622a-5p									0.233566		none	0.973008
hsa-miR-3653-5p	0.270871	0.73449	none	2.31876	-0.15248		none	2.5381	0.19374		none	2.10105
hsa-miR-3657					-0.327907		none	1.07734
hsa-miR-365a-5p	-0.192339	0.73449	none	5.75424	-0.125704		none	4.78652	-0.2629	0.611891	none	4.92025
hsa-miR-365a/c-3p	-0.0462125	0.869774	none	5915.2	-0.165795	0.0780067	none	7100.73	-0.0503073	0.75525	none	5405.49
hsa-miR-365b-5p	0.169356	0.71104	none	10.2359	-0.0312162	0.907405	none	10.0157	-0.00827629	0.996001	none	9.39078
hsa-miR-3661									0.0821918		none	1.15881
hsa-miR-367-3p	1.12086	0.00622658	none	3.14671	0.877178	0.00110622	none	4.21476	-0.186508		none	2.50884
hsa-miR-3677-3p	0.367725	0.73449	none	1.27818					-0.100383		none	1.77206
hsa-miR-3677-5p	-0.0632276	0.956544	none	1.96138	0.039843		none	0.975443	-0.287661		none	2.1132
hsa-miR-3679-5p	0.106656	0.90648	none	3.46576	0.45322		none	2.68425	0.327509	0.346998	none	6.53991
hsa-miR-369-3p	0.279871	0.318974	none	1179.23	0.377624	2.05676e-07	guide	1207.1	0.277262	0.00610916	none	3114.7
hsa-miR-369-5p	0.0280396	0.956544	none	179.893	-0.140445	0.159184	star	199.462	0.000471168	0.998929	none	396.157
hsa-miR-370-3p	-0.136162	0.634514	none	266.176	0.0272057	0.848936	none	224.377	0.0907594	0.570815	none	554.596
hsa-miR-370-5p	-0.182063	0.68908	none	10.2934	-0.125996	0.722269	none	6.51926	0.0650186	0.828138	none	24.5783
hsa-miR-374a-3p	-0.134553	0.559654	none	102.379	-0.11514	0.333142	none	84.6382	-0.161125	0.270444	none	94.7026
hsa-miR-374a-5p	-0.104043	0.676839	none	2961.43	-0.117123	0.182624	none	2754.5	-0.00917786	0.971184	none	2131.06
hsa-miR-374b-3p	-0.25496	0.403347	none	18.6823	0.0505582	0.837182	none	12.7044	-0.050886	0.895567	none	23.5908
hsa-miR-374b-5p	-0.0325977	0.90648	none	1191.09	-0.0460748	0.646719	none	1230.4	0.0124143	0.956886	none	1100.43
hsa-miR-374c-5p	-0.22156	0.72489	none	5.02703	-0.140108		none	4.23268	0.198834	0.75545	none	3.90107
hsa-miR-376a-2-5p									-0.27445		none	1.97239
hsa-miR-376a-3p	1.80719	7.42179e-56	guide	344.84	2.20004	2.91947e-171	guide	225.379	1.27797	1.85933e-51	guide	1218.3
hsa-miR-376a-5p	-0.261502	0.196753	star	245.106	-0.189982	0.042911	star	203.407	-0.0161514	0.958403	star	450.653
hsa-miR-376b-3p	0.978108	3.09115e-18	guide	757.874	1.02871	1.03972e-41	guide	689.862	0.650381	1.65524e-18	guide	2532.86
hsa-miR-376c-3p	0.307819	0.0198926	none	2309.04	0.263028	0.00268435	none	2231.28	0.415143	4.13628e-07	guide	4604.53
hsa-miR-377-3p	0.171355	0.399894	none	1126.87	0.0209784	0.853471	none	1274.07	0.263312	0.0017635	guide	2282.57
hsa-miR-377-5p	-0.105484	0.762884	none	36.7956	-0.066969	0.68735	none	32.3464	0.0684696	0.765909	star	59.7129
hsa-miR-378a-5p	0.0487125	0.947698	none	15.5236	-0.219973		none	1.51848	0.164314	0.828138	none	3.07485
hsa-miR-378a/c/d-3p	0.216032	0.610889	none	135.193	0.471846	0.010103	none	12.0722	0.24298	0.171872	none	29.5979
hsa-miR-379-3p	0.475209	7.69364e-05	guide	108.476	0.439588	1.12415e-07	guide	122.649	0.430647	1.11647e-08	guide	289.957
hsa-miR-379-5p	-0.120994	0.559654	star	321.64	-0.107182	0.27123	star	335.485	0.0195185	0.922121	star	708.735
hsa-miR-380-3p	0.020296	0.964232	none	62.9429	0.223067	0.103097	none	49.9441	0.164226	0.131503	none	170.109
hsa-miR-381-3p	-0.0998852	0.643569	none	456.129	-0.117481	0.256757	none	412.995	-0.037168	0.84134	none	910.014
hsa-miR-381-5p	-0.107933	0.71104	none	62.3331	-0.129498	0.352736	none	57.747	0.0385799	0.879108	none	101.938
hsa-miR-382-3p	-0.190442	0.490292	none	95.4061	-0.124699	0.27123	none	86.8017	0.0821536	0.593628	none	195.638
hsa-miR-382-5p	-0.0930848	0.768	none	343.693	-0.0829301	0.370101	none	346.469	-0.00305916	0.996001	none	781.338
hsa-miR-383-5p.1									-0.054604	0.905457	none	14.0081
hsa-miR-383-5p.2									-0.123988	0.885503	none	3.32917
hsa-miR-3909	0.155165	0.77727	none	7.45745	0.00390002	0.989398	none	5.90394	-0.16027	0.741757	none	7.13721
hsa-miR-3912-3p	-0.184205	0.899729	none	2.05476	-0.277602		none	1.52937	0.0864861		none	1.69895
hsa-miR-3928-3p	-0.615269	0.490602	none	2.38303	-0.108966		none	1.17397
hsa-miR-3934-5p	-0.158466	0.901138	none	1.88505
hsa-miR-3940-3p	-0.196826	0.71104	none	9.14245	0.117589	0.743692	none	5.77129	0.177646	0.741757	none	5.0994
hsa-miR-3943	0.0349488	0.971813	none	4.89253	0.653822		none	1.18307
hsa-miR-409-3p	0.284244	0.0481785	none	383.971	0.305504	0.000538741	none	332.539	0.481524	2.79875e-09	guide	637.813
hsa-miR-409-5p	-0.0956072	0.719402	none	154.726	-0.146483	0.162441	none	135.712	0.0545585	0.749358	star	306.812
hsa-miR-410-3p	0.27962	0.107875	none	243.333	0.206243	0.021017	none	233.734	0.143883	0.136202	none	819.596
hsa-miR-410-5p									-0.189021	0.765705	none	6.77144
hsa-miR-411-3p	0.418438	0.000614249	none	208.379	0.434931	1.67929e-08	guide	202.984	0.46124	3.14889e-08	guide	560.226
hsa-miR-411-5p.1	-0.0738655	0.800986	none	281.668	-0.09854	0.305269	star	259.696	0.152398	0.160482	star	576.172
hsa-miR-412-5p	-0.135572	0.667978	none	35.156	0.010241		none	3.25018	-0.0798435	0.828138	none	15.599
hsa-miR-421	0.0135357	0.972044	none	64.2752	0.098935	0.482908	none	52.7807	0.0995847	0.609203	none	81.6191
hsa-miR-423-3p	0.0826643	0.693251	none	1805.66	0.0183804	0.875151	none	1446.35	0.0609721	0.665571	none	1571.03
hsa-miR-423-5p	-0.151051	0.570751	none	729.149	-0.0567344	0.589527	none	505.386	-0.140431	0.327635	none	454.292
hsa-miR-424-3p	-0.440449	0.000754987	none	145.51	-0.209418	0.0733418	none	147.436	0.056367	0.764744	none	240.828
hsa-miR-424-5p	-0.415317	0.0158758	none	4678.95	-0.36288	2.01715e-05	none	6200.15	-0.135938	0.200012	none	10178.6
hsa-miR-425-3p	0.767679	0.000254315	guide	18.7417	0.364778	0.0233312	star	17.6053	-0.115373	0.937916	none	24.7409
hsa-miR-425-5p	0.448811	0.00018119	guide	809.981	0.4713	9.6842e-11	guide	712.55	0.218249	0.0122928	none	1089.19
hsa-miR-4286	0.811648	6.01225e-10	guide	149.365	0.767512	4.20089e-11	guide	118.767	0.377093	0.393525	none	132.111
hsa-miR-431-3p	-0.136634	0.800424	star	8.23604	-0.0335344	0.915397	star	6.09774	0.121066	0.643287	star	21.4116
hsa-miR-431-5p	0.414568	5.4588e-05	guide	304.741	0.510226	7.96465e-11	guide	221.539	0.991501	4.59662e-26	guide	505.055
hsa-miR-432-3p	0.426352	0.559654	none	2.28168	-0.0753087		none	1.78921	-0.118148	0.829845	none	6.56545
hsa-miR-432-5p	0.155282	0.440169	none	288.033	0.195537	0.032058	none	256.65	0.123509	0.34765	none	857.288
hsa-miR-4326	-0.00305899	0.997809	none	19.4557	0.0290048	0.889605	none	18.5795	-0.116965	0.752434	none	13.2837
hsa-miR-433-3p	0.0507878	0.887927	none	70.2756	-0.0953062	0.426814	none	70.1436	-0.00242883	0.996001	none	187.776
hsa-miR-433-5p	-0.20508	0.719402	none	5.76225	-0.502772		none	5.37225	-0.154049	0.660405	none	13.2217
hsa-miR-4421	0.583256	0.559654	none	0.989601
hsa-miR-4423-3p	0.0802356	0.915755	none	4.74592	0.655741		none	0.790378	0.4813	0.136202	none	5.95079
hsa-miR-4423-5p	-0.103234	0.931564	none	1.80018					0.612746	0.0982394	none	4.09244
hsa-miR-4454	-0.0275234	0.971813	none	8.74456	-0.132797	0.670896	none	6.74771	0.0772895	0.895567	none	10.5678
hsa-miR-4461									0.167422		none	1.02213
hsa-miR-4467									0.462798		none	1.38517
hsa-miR-4484	-0.0873969	0.846637	none	17.4569	0.0847434	0.74805	none	12.6082	-0.0848505	0.776612	none	34.3946
hsa-miR-4485-3p					0.188429		none	1.01724	-0.445228		none	2.59402
hsa-miR-450a-1-3p	-0.103745	0.847309	none	10.6018	-0.269869	0.208198	none	13.7093	-0.00251775	0.99841	none	21.9966
hsa-miR-450a-2-3p	-0.258593	0.667677	none	6.13107	0.141702	0.661032	none	5.79971	-0.038147	0.948516	none	10.052
hsa-miR-450a-5p	-0.201837	0.414062	none	640.252	-0.203526	0.038537	none	794.537	-0.0239824	0.895567	none	1024.45
hsa-miR-450b-3p	-0.277839	0.73449	none	2.65635	-0.186841		none	2.67239	-0.16153	0.774013	none	5.6483
hsa-miR-450b-5p	-0.0898521	0.740892	none	131.251	-0.0186148	0.872693	none	165.938	0.162812	0.136202	none	224.973
hsa-miR-4517									0.374721		none	1.12049
hsa-miR-451a	0.240888	0.680335	none	8.5861	-0.536564	0.00134736	none	17.8205	-0.182107	0.690352	none	8.84252
hsa-miR-452-5p	-0.0440252	0.94262	none	86.8007	-0.119589	0.306449	none	126.963	0.0852627	0.916626	none	4.06466
hsa-miR-4521	-0.113162	0.71104	none	555.762	-0.118653	0.175849	none	439.563	-0.0393242	0.782165	none	1077.91
hsa-miR-4523									0.896321		none	1.37198
hsa-miR-454-3p	0.0485911	0.899729	none	363.199	0.0206315	0.889605	none	326.062	-0.0953314	0.565964	none	428.768
hsa-miR-454-5p	-0.183188	0.719402	none	9.77302	-0.355219	0.219281	none	6.50857	-0.226019	0.456452	none	11.7451
hsa-miR-455-3p.1	-0.0928891	0.676632	none	1312.32	-0.105311	0.318189	none	1004.39	-0.0275725	0.8907	none	658.193
hsa-miR-455-3p.2	-0.149948	0.409737	none	363.332	-0.124145	0.288413	none	335.581	-0.0890097	0.496008	none	300.603
hsa-miR-455-5p	-0.170491	0.354752	none	365.762	-0.223824	0.0236325	none	313.449	-0.164876	0.145201	none	238.055
hsa-miR-4632-3p									-0.162559		none	1.09987
hsa-miR-4636	-0.359418	0.32931	none	10.263	0.129345	0.698257	none	6.32082	0.0201685	0.97384	none	6.65657
hsa-miR-4649-3p	0.394096	0.736554	none	0.963369	0.460842		none	0.735175
hsa-miR-4662a-5p									0.297645		none	1.32814
hsa-miR-4664-5p					0.0462858		none	2.39914
hsa-miR-4667-3p	0.422789	0.667677	none	1.52146	0.438634		none	1.46716	0.794677		none	1.13575
hsa-miR-4668-3p					-0.140405		none	1.43066	-0.260602		none	2.75367
hsa-miR-4677-3p	0.3438	0.719402	none	1.52831	0.00997601		none	1.14682	0.534159	0.275489	none	2.48479
hsa-miR-4677-5p									-0.320611		none	2.03565
hsa-miR-4685-3p	0.0960216	0.899729	none	5.25734	0.103428		none	3.34388	0.00880324	0.996001	none	3.06245
hsa-miR-4707-3p					0.0208637	0.935555	none	10.4174	-0.289351	0.393525	none	8.29602
hsa-miR-4707-5p					1.57976		none	1.52258	-0.293244	0.640633	none	3.55886
hsa-miR-4725-5p	0.139211	0.901138	none	2.30808	0.588764		none	1.27912	0.101796		none	1.47347
hsa-miR-4731-5p	-0.435914	0.586055	none	2.80624	0.201113		none	1.7927
hsa-miR-4741									0.153468		none	1.27889
hsa-miR-4742-3p									-0.138744		none	1.31061
hsa-miR-4749-3p	0.0101065	0.997809	none	1.09483					-0.0169036		none	0.807513
hsa-miR-4775	0.2826	0.676632	none	3.79338	0.0392269		none	1.99207	-0.092282		none	2.29132
hsa-miR-4785	0.188402	0.737238	none	5.06475	0.0947025		none	3.4578	-0.141286	0.782165	none	6.29559
hsa-miR-4787-3p	0.0405701	0.947698	none	8.19051	0.20161		none	4.4414	0.0065935		none	1.7292
hsa-miR-4789-3p	-0.298995	0.611418	none	4.99065	-0.0794641	0.837995	none	6.30564	0.101624	0.848911	none	7.65597
hsa-miR-4803									-0.266964		none	1.5109
hsa-miR-483-3p.1	-0.121591	0.887927	none	17.7781	-0.24785	0.487299	none	60.4084	-0.0503579	0.91938	none	12.3223
hsa-miR-483-3p.2	0.136223	0.800424	none	46.6356	-0.076058	0.661032	none	148.573	-0.134685	0.517408	none	36.5005
hsa-miR-483-5p	0.277106	0.829458	none	15.6922	-0.00425168	0.98451	none	50.0988	0.0188272	0.97384	none	8.95512
hsa-miR-484	0.259038	0.0476918	none	1695.62	0.240402	0.000488307	none	1661.96	0.28706	0.000786468	guide	1943.44
hsa-miR-485-3p	3.23233	1.44588e-107	guide	40.234	3.37273	1.11616e-29	guide	37.9373	3.60889	5.4086e-20	guide	75.1899
hsa-miR-485-3p.1	0.806188	6.82017e-05	guide	180.176	0.591846	0.175849	star	207.023	1.28946	0.0384626	star	294.255
hsa-miR-485-5p	-0.0853542	0.809154	star	30.4823	-0.0573879	0.724915	star	33.5636	0.0864777	0.676541	star	55.2744
hsa-miR-486-3p	0.259061	0.271408	star	57.1439	0.158964	0.229853	none	48.5324	0.324579	0.592925	none	2.73182
hsa-miR-486-5p	0.455091	5.88484e-05	guide	169.61	0.421596	0.000728096	none	172.562	0.423028	0.026449	none	14.1522
hsa-miR-487a-3p	1.24523	2.42571e-22	guide	128.619	1.28742	2.28992e-52	guide	126.597	0.945329	3.11925e-26	guide	426.774
hsa-miR-487a-5p	-0.0609032	0.90278	star	33.6245	-0.148853	0.324404	star	34.8606	0.00908522	0.97384	star	70.5996
hsa-miR-487b-3p	-0.178578	0.396491	none	453.318	-0.122791	0.163108	none	382.997	-0.00760324	0.97384	none	1166.67
hsa-miR-487b-5p	-0.30056	0.676632	none	3.84774	-0.161214		none	2.38099	-0.113525	0.795573	none	10.6485
hsa-miR-490-3p	0.079579	0.829458	none	150.654	0.00672683	0.957459	none	172.464	-0.050003	0.783367	none	609.634
hsa-miR-490-5p	0.13797	0.68908	none	225.615	0.245414	0.030299	none	263.146	-0.063752	0.665571	none	1189.61
hsa-miR-491-3p	0.00387778	0.997809	none	3.11716	0.735394		none	2.04056	0.560914	0.0821517	none	4.67261
hsa-miR-491-5p	0.00157928	0.997809	none	59.8198	0.0864643	0.528733	none	52.4068	0.000140929	0.999317	none	66.5964
hsa-miR-493-3p	0.161514	0.421922	none	140.465	0.0390023	0.758221	none	150.904	0.108821	0.394425	none	371.762
hsa-miR-493-5p	-0.0862827	0.724964	none	795.048	-0.0957418	0.256757	none	757.351	0.0767176	0.517408	none	1659.91
hsa-miR-494-3p	-0.126285	0.665545	none	664.856	-0.154974	0.175918	none	620.637	0.158088	0.243467	none	1136.72
hsa-miR-494-5p	0.122619	0.869774	none	4.92984	-0.44128		none	2.8578	0.0268253	0.963869	none	10.4824
hsa-miR-495-3p	0.842459	6.93735e-10	guide	791.679	0.772465	1.00304e-28	guide	756.127	1.03517	1.55209e-23	guide	1752.19
hsa-miR-495-5p	-0.047754	0.92079	star	12.3764	-0.173024	0.454705	star	11.5428	-0.000681564	0.998929	star	31.1865
hsa-miR-496.1	-0.0614468	0.899729	none	39.0439	-0.0805336	0.646719	none	38.1688	-0.05589	0.815701	none	182.675
hsa-miR-496.2	0.0459877	0.92079	none	17.5409	0.0677896	0.781329	none	15.8768	0.326419	0.0223622	none	41.9321
hsa-miR-497-3p	1.15661	0.0188742	none	1.2975	0.90436		none	1.59064
hsa-miR-497-5p	-0.147573	0.667677	none	43.6839	-0.0559926	0.717417	none	49.8171	-0.0543291	0.895567	none	18.9558
hsa-miR-499a-5p	-0.276346	0.49626	none	10.9802	0.121856	0.691054	none	7.84784	0.128672	0.798807	none	6.0786
hsa-miR-5001-3p	-0.110105	0.915755	none	2.67176	0.147038		none	2.16877	0.156386	0.860953	none	2.64118
hsa-miR-500a-3p	-0.0281111	0.941864	none	41.2368	0.20421	0.357142	none	12.1817	0.0683996	0.857596	none	18.0876
hsa-miR-500a/b-5p	-0.0132216	0.971813	none	103.551	0.189437	0.199751	none	34.4391	0.0670761	0.75955	none	58.8543
hsa-miR-501-3p	-0.376435	0.188287	none	23.1862	-0.310216	0.318189	none	6.66567	-0.189449	0.579597	none	11.0772
hsa-miR-501-5p	-0.237693	0.421922	none	30.3799	0.0163756	0.957459	none	8.76968	-0.194629	0.418954	none	18.6911
hsa-miR-5010-3p	0.301195	0.557715	none	6.20101	0.0269708	0.93986	none	5.07997	0.0539522	0.941033	none	5.79943
hsa-miR-5010-5p	0.417227	0.713646	none	1.02592
hsa-miR-502-3p	-0.146036	0.613894	none	108.731	-0.0891806	0.562312	none	37.7008	-0.101275	0.736242	none	24.784
hsa-miR-503-3p	-0.200668	0.762886	none	7.74883	-0.0172708	0.955955	none	7.47205	-0.293107	0.137475	none	26.0371
hsa-miR-503-5p	-0.0261715	0.933535	none	603.004	0.179208	0.115834	none	707.677	0.173126	0.0319816	none	1403.56
hsa-miR-505-3p.1	0.116732	0.666376	none	96.7095	0.133296	0.256757	none	77.5612	0.0110052	0.965163	none	127.332
hsa-miR-505-3p.2	-0.0158449	0.969796	none	129.95	0.0238231	0.872693	none	95.9383	-0.0207068	0.929566	none	118.77
hsa-miR-505-5p	-0.132534	0.761769	none	11.0117	-0.195744	0.447716	none	9.01737	-0.265826	0.278672	none	15.1598
hsa-miR-532-3p	-0.0769847	0.800718	none	182.925	0.0107265	0.943351	none	58.6908	0.111963	0.517408	none	78.9739
hsa-miR-532-5p	-0.0708457	0.847309	none	156.906	0.0487028	0.750584	none	55.3345	0.0165169	0.955223	none	79.6095
hsa-miR-539-3p	0.550219	0.00548391	none	72.4179	0.565957	1.07719e-05	guide	76.0945	0.591374	1.47862e-07	guide	211.361
hsa-miR-539-5p	-0.105254	0.68908	none	80.5701	-0.202203	0.0970757	star	78.1303	-0.051866	0.776648	star	210.993
hsa-miR-541-3p									-0.629202		none	1.35527
hsa-miR-541-5p					0.0456276		none	1.0009	0.0518511	0.957608	none	3.28736
hsa-miR-542-3p	-0.293578	0.168315	none	171.946	-0.261029	0.00584087	none	216.83	-0.0560235	0.75525	none	310.425
hsa-miR-542-5p	-0.194685	0.414062	none	106.643	-0.122292	0.256757	none	115.638	0.0523285	0.774013	none	164.901
hsa-miR-543-3p	1.83082	1.48533e-88	guide	336.598	1.64489	4.49629e-119	guide	365.425	1.80557	1.13143e-69	guide	713.684
hsa-miR-543-5p	-0.0837731	0.899729	star	11.1282	-0.171956	0.487299	star	10.7351	0.0430112	0.902538	star	27.9968
hsa-miR-544a	-0.215417	0.475267	none	24.121	-0.117255	0.542543	none	19.6791	0.0327929	0.916626	none	44.6881
hsa-miR-544a-3p	-0.226434	0.387255	none	56.5754	-0.0470652	0.781329	none	45.0409	-0.0459549	0.782165	none	176.83
hsa-miR-545-3p	-0.0859054	0.90648	none	17.4254	0.036323	0.888636	none	11.696	-0.0309811	0.933234	none	28.7276
hsa-miR-545-5p	-0.307133	0.201237	none	28.0713	-0.123436	0.609377	none	20.1157	0.0332507	0.941033	none	25.3107
hsa-miR-548a-3p	-0.102193	0.847309	none	13.577	-0.232806	0.303069	none	10.9795	-0.00892967	0.996001	none	7.69811
hsa-miR-548a-5p	-0.337922	0.655142	none	3.57512	-0.0629683		none	2.38804	0.178265		none	2.03452
hsa-miR-548aa/ap/t-30	-0.270812	0.676839	none	4.80293	-0.0022618		none	4.54049	-0.245751	0.595313	none	5.38381
hsa-miR-548ab					-0.105808		none	0.924072
hsa-miR-548ad/ae/ay/d-5p	-0.221936	0.559454	none	15.6899	-0.139833	0.594414	none	10.4192	-0.253933	0.256604	none	17.3427
hsa-miR-548ae/aq-3p	-0.366328	0.390066	none	8.67363	0.0207758		none	1.65662	0.245873	0.732499	none	2.62046
hsa-miR-548ai/570-5p	-0.147039	0.899729	none	2.47737	-0.135061		none	3.29806
hsa-miR-548ak/w	-0.0948489	0.830538	none	19.432	0.0867839	0.722269	none	12.5471	-0.277919	0.223402	none	17.3621
hsa-miR-548am/au/c/o-5p	-0.0484025	0.92079	none	11.3882	-0.125073	0.660489	none	8.6522	-0.262345	0.204002	none	19.9554
hsa-miR-548ap/j-5p					0.0850518		none	0.839122	0.0991231		none	1.47816
hsa-miR-548ar-3p	0.0150226	0.990734	none	2.07341	-0.048714		none	2.25047	-0.269571	0.749358	none	2.78493
hsa-miR-548ar-5p	-0.0222669	0.989738	none	1.57018	0.119765		none	1.22186	-0.32787		none	2.00417
hsa-miR-548d-3p	0.0346131	0.971813	none	3.98022	-0.449257		none	3.19388	-0.197679	0.75525	none	4.29573
hsa-miR-548e-3p	-0.0682904	0.92079	none	6.28104	0.120495		none	4.28172	0.0343489	0.965163	none	5.3027
hsa-miR-548h-5p	-0.250072	0.724964	none	3.57198	0.0624576		none	1.80058	-0.241651	0.758435	none	2.99715
hsa-miR-548h/z-3p	-0.184247	0.800718	none	4.29646	-0.0666313	0.848936	none	6.33976	-0.0235269	0.971184	none	9.17782
hsa-miR-548k	0.029322	0.979936	none	3.3008	-0.453793		none	2.54188	-0.06944	0.941033	none	3.37006
hsa-miR-548l	-0.224538	0.800424	none	2.43908	-0.497192		none	1.73843	0.0708885	0.94518	none	2.53597
hsa-miR-548o-3p	-0.320637	0.676839	none	3.45382	-0.280562		none	2.36402	-0.35223		none	2.49818
hsa-miR-549a	0.17479	0.795478	none	3.9268	-0.067601	0.834575	none	7.41717
hsa-miR-550a-3p	0.629392	0.00018119	guide	23.3935	0.473518	0.000490745	none	18.3891	0.25623	0.204427	none	17.2535
hsa-miR-550a/3-5p	0.135573	0.800424	none	6.94474	0.0426019	0.899845	none	5.38707	-0.147385	0.815701	none	5.11876
hsa-miR-551a	-0.288598	0.761769	none	2.12317	0.0761387		none	1.1507	0.385546		none	1.59211
hsa-miR-551b-3p	-1.10827	0.000144494	none	8.36655	-0.292134	0.256757	none	16.5078	-0.0426611	0.91938	none	36.6989
hsa-miR-556-3p	0.185313	0.77315	none	4.3367	-0.247316		none	2.57345
hsa-miR-556-5p	0.00923477	0.996427	none	2.90692	0.12298		none	1.09634
hsa-miR-5581-3p	0.0383629	0.979936	none	1.25137					-0.691685		none	1.41632
hsa-miR-561-3p	-0.207706	0.800424	none	2.80442					-0.134577	0.885503	none	3.13622
hsa-miR-561-5p	-0.145594	0.765548	none	9.29978	-0.0658764		none	4.42267	0.0657044	0.925987	none	5.64203
hsa-miR-5699-5p	0.355644	0.559654	none	3.24954	-0.12097		none	2.87413	-0.181579	0.774888	none	4.71301
hsa-miR-570-3p	-0.123559	0.845957	none	6.63065	-0.282843	0.256757	none	9.62545	-0.113811	0.896606	none	3.69895
hsa-miR-574-3p	0.102787	0.719402	none	1309.27	-0.0693198	0.478401	none	1408.99	0.13766	0.204427	none	1209.48
hsa-miR-574-5p	0.162056	0.403347	none	1226.26	0.23571	0.00216734	none	999.031	0.0740482	0.556887	none	1750.98
hsa-miR-576-3p	0.129977	0.887927	none	4.13462	-0.217428		none	3.89573	0.103496	0.890343	none	4.18561
hsa-miR-576-5p	-0.135263	0.706946	none	52.7025	-0.0599759	0.702081	none	40.4497	-0.178566	0.292733	none	54.0492
hsa-miR-579-3p	0.215055	0.666376	none	7.90094	-0.0319402	0.915397	none	6.51815	-0.0979442	0.885503	none	6.30237
hsa-miR-582-5p	0.116125	0.899729	none	4.87334	0.31545		none	3.86397
hsa-miR-584-3p	0.0417485	0.966219	none	3.53352	-0.113821		none	2.80667	0.275575	0.560303	none	4.61381
hsa-miR-584-5p	0.272344	0.348536	none	50.604	0.252608	0.0507744	none	43.7704	0.0513914	0.828138	none	98.5615
hsa-miR-585-3p	0.180462	0.800424	none	4.75988	0.0498133	0.888636	none	5.44584
hsa-miR-585-5p	1.03723	0.067021	none	1.53303	-0.175913		none	2.81307
hsa-miR-589-3p	0.315531	0.549607	none	6.1382	-0.00764116	0.98451	none	5.21365	-0.115461	0.798807	none	8.60166
hsa-miR-589-5p	-0.0536855	0.899729	none	32.7483	0.105646	0.568666	none	23.0319	0.00269956	0.996858	none	31.7295
hsa-miR-590-3p	-0.120774	0.559454	none	286.27	-0.149042	0.112077	none	231.762	-0.149696	0.202597	none	280.967
hsa-miR-590-5p	-0.142483	0.559654	none	231.955	-0.110367	0.256757	none	202.61	-0.20418	0.0229522	none	316.105
hsa-miR-597-5p	1.66647	4.33228e-26	guide	11.167	1.33252	4.95486e-18	guide	7.98191	0.884878	5.56494e-08	guide	13.4374
hsa-miR-598-3p	-0.136732	0.528793	none	103.379	-0.0408189	0.780631	none	76.2514	0.0860465	0.616214	none	76.8303
hsa-miR-605-5p	0.298673	0.724964	none	1.94974	0.250296		none	1.06222	0.646173		none	1.64964
hsa-miR-615-3p	0.108911	0.829458	none	79.1647	0.00519825	0.967689	none	108.792	0.26051	0.732797	none	3.08496
hsa-miR-615-5p	0.524527	0.559654	none	1.5106	-0.626124		none	2.18069
hsa-miR-616-5p	-0.0892811	0.899729	none	6.43439	-0.735193		none	4.17162	0.0346549	0.971184	none	3.51408
hsa-miR-618	-0.231519	0.475942	none	17.7072	0.105129	0.562312	none	23.0945
hsa-miR-624-5p	-0.112095	0.800424	none	15.59	-0.0794549	0.767253	none	12.4112	-0.126473	0.714786	none	16.4444
hsa-miR-625-3p	0.540387	0.0014322	none	42.8131	0.641244	5.19576e-07	guide	18.8553	0.547575	0.000342227	guide	22.5708
hsa-miR-625-5p	-0.121305	0.71104	none	88.4463	-0.0803823	0.628996	star	46.3429	-0.180419	0.256604	star	46.932
hsa-miR-627-3p	-0.00163212	0.997809	none	3.00709	0.185072		none	1.45519	0.191376		none	1.64136
hsa-miR-627-5p	-0.106164	0.899729	none	6.61081	0.0564185	0.87269	none	5.62762	-0.190249	0.752434	none	4.80636
hsa-miR-628-3p	-0.121335	0.845957	none	6.22037	-0.0910764	0.815441	none	5.44618	-0.0227494	0.97384	none	5.70441
hsa-miR-628-5p	0.0158098	0.979936	none	11.8802	-0.0715998	0.808336	none	9.25224	-0.274867	0.393525	none	9.55694
hsa-miR-629-3p	0.319578	0.611418	none	5.29306	0.598398		none	1.65925	0.0084654	0.996001	none	5.95608
hsa-miR-629-5p	-0.221403	0.421922	none	30.2518	-0.173331	0.430962	none	13.5671	-0.192999	0.274576	none	35.4543
hsa-miR-636									-0.532204		none	1.5536
hsa-miR-641	-0.0121076	0.990734	none	4.92312	-0.191899		none	1.85051	0.198213	0.765705	none	3.40041
hsa-miR-642a-5p	-0.00473646	0.997809	none	4.93521	-0.0688257	0.805827	none	10.5634	0.272535	0.393525	none	7.61346
hsa-miR-6500-3p	-0.501799	0.610783	none	1.81263
hsa-miR-651-5p	0.160481	0.797171	none	5.30162	0.142788		none	4.71221	0.0419669	0.965163	none	3.68159
hsa-miR-6511a-3p	-0.0305309	0.956544	none	11.6388	-0.316599	0.182624	none	10.0642	-0.0635886	0.895567	none	11.1657
hsa-miR-6511b-3p	-0.175761	0.719402	none	10.0081	-0.263043	0.26357	none	10.0084	-0.373461	0.154095	none	12.0806
hsa-miR-6513-3p	-0.145648	0.915755	none	1.39165	-0.344381		none	1.07909
hsa-miR-6515-3p	0.759879	0.0601368	none	2.73183	0.303757		none	2.68119	0.576243	0.136202	none	3.88676
hsa-miR-6516-5p	-0.033705	0.979936	none	1.73675	-0.288909		none	1.57137	-0.00283434	0.998929	none	3.31541
hsa-miR-652-3p	-0.0933298	0.785249	star	132.922	-0.0715507	0.628996	star	75.2211	0.101464	0.578413	star	118.156
hsa-miR-652-5p	2.07489	1.12959e-16	guide	2.59258	2.15126		guide	1.35761	1.4856	7.66437e-12	guide	3.71803
hsa-miR-654-3p	-0.00441235	0.990734	none	827.985	0.0204166	0.848936	none	747.835	0.218292	0.0223622	none	1299.13
hsa-miR-654-5p	-0.198774	0.429508	none	36.2515	-0.139325	0.399281	none	28.265	0.0698325	0.774888	none	73.8832
hsa-miR-655-3p	-0.0734747	0.795478	none	241.105	-0.0823056	0.456781	none	227.678	0.138602	0.26291	none	474.595
hsa-miR-655-5p	-0.100856	0.93367	none	1.57231	-0.260301		none	1.29578	-0.074582	0.937916	none	3.34256
hsa-miR-656-3p	-0.100495	0.719402	none	154.363	-0.0777534	0.451666	none	159.408	0.0620644	0.714786	none	314.698
hsa-miR-656-5p	-0.140508	0.901138	none	2.80783	0.124036		none	2.09866	-0.0904914	0.895567	none	5.96808
hsa-miR-660-3p	-0.0564575	0.915755	none	21.2712	-0.00101736	0.995541	none	7.69098	0.121707	0.776648	none	8.47074
hsa-miR-660-5p	-0.167928	0.493432	none	308.932	-0.0127295	0.915397	none	102.386	-0.00714537	0.97384	none	153.677
hsa-miR-664a-3p	0.183592	0.338213	none	156.657	0.0934831	0.454705	none	161.793	0.383505	6.22196e-06	guide	129.37
hsa-miR-664a-5p	0.0699632	0.93367	none	3.06526	0.363576		none	2.5678	-0.131816		star	2.54387
hsa-miR-664b-3p	0.179452	0.700242	none	8.63679	-0.0658218	0.848936	none	7.74228	0.239626	0.488362	none	9.1517
hsa-miR-665	0.34387	0.0405748	none	580.341	0.430743	0.000219736	none	492.648	0.438688	4.34668e-05	guide	1138.52
hsa-miR-668-3p	0.738127	0.0771729	none	4.7332	0.416548		none	3.73231	0.717791	0.00117441	guide	7.79489
hsa-miR-671-3p	0.349096	0.0278337	none	43.7582	0.584286	3.28874e-08	guide	32.1768	0.359306	0.00834675	none	41.1473
hsa-miR-671-5p	0.250433	0.0771729	none	453.279	0.343448	3.80632e-06	guide	425.346	0.134944	0.243467	none	676.059
hsa-miR-6716-3p									-0.223292		none	2.00996
hsa-miR-6720-5p	0.0835267	0.915755	none	6.54867	0.143279		none	4.16346	0.391596	0.350535	none	4.72312
hsa-miR-6724-5p	-0.182224	0.899729	none	2.03213	-0.723394		none	1.60054	-0.293674	0.592925	none	4.14945
hsa-miR-6726-3p	0.0196676	0.990734	none	1.41217	0.310451		none	0.883489
hsa-miR-6746-3p	0.549773	0.610889	none	1.09483	-0.0982333		none	1.79735
hsa-miR-6747-3p	0.242859	0.761769	none	2.44457	0.183779		none	2.30217	0.0591415	0.941033	none	4.75926
hsa-miR-6756-3p									-0.500194		none	1.67004
hsa-miR-6769b-3p					0.236463		none	1.06571	-0.123211		none	1.47876
hsa-miR-6777-3p	0.136083	0.915755	none	1.3257
hsa-miR-6787-3p					-0.263633		none	1.76932	0.348321	0.590986	none	2.39194
hsa-miR-6789-3p									-0.806329		none	1.93447
hsa-miR-6793-3p	-0.0810063	0.93669	none	2.34626	0.0683347		none	1.81309	-0.229455		none	2.55613
hsa-miR-6799-3p	0.409502	0.667978	none	1.73098	0.21758		none	0.995615	0.322548	0.592925	none	2.6459
hsa-miR-6803-3p	-0.214417	0.700242	none	6.43737	-0.131622	0.722269	none	5.56671	0.0759419	0.905457	none	5.88055
hsa-miR-6819-3p					-0.0415657		none	1.17518	-0.0807514		none	1.83455
hsa-miR-6827-3p	0.0675863	0.969796	none	1.05319
hsa-miR-6827-5p					-0.106251		none	1.1638
hsa-miR-6844	0.425738	0.561421	none	2.03928	-0.264265		none	2.10827	0.0562573	0.941033	none	4.51063
hsa-miR-6858-3p	0.0783555	0.92079	none	3.51482	-0.0616974		none	4.45625	-0.437982	0.327067	none	4.98034
hsa-miR-6894-3p									0.276789		none	1.03293
hsa-miR-7-1-3p	-0.0674703	0.830538	none	62.7624	-0.0627397	0.698257	none	45.5161	-0.0497565	0.828138	none	76.8232
hsa-miR-7-5p	2.24299	2.46681e-55	guide	332.461	2.8973	5.03007e-304	guide	199.34	1.24654	1.28917e-58	guide	694.551
hsa-miR-708-3p	-0.153963	0.819246	none	5.39369	-0.21528	0.556777	none	5.51501	-0.205199	0.292733	none	26.5893
hsa-miR-708-5p	-0.092365	0.830538	none	221.107	-0.14951	0.26357	none	205.652	-0.0303168	0.895567	none	791.659
hsa-miR-744-3p	0.517242	0.0198743	none	13.3161	0.363801	0.0649745	none	13.054	0.244488	0.251092	none	17.0703
hsa-miR-744-5p	0.126453	0.559654	none	470.465	0.159467	0.0986816	none	407.113	0.0154188	0.941033	none	584.042
hsa-miR-758-3p	0.2781	0.079898	none	203.156	0.299603	0.00034902	none	196.452	0.220832	0.0118544	none	594.304
hsa-miR-760	0.0118275	0.990734	none	3.9207	0.615322		none	1.80609	0.246253		none	1.7439
hsa-miR-766-3p	-0.0259008	0.94262	none	43.1587	-0.0325081	0.848936	none	36.6054	-0.0936556	0.75525	none	23.2178
hsa-miR-769-3p	0.113025	0.77727	none	14.6348	0.00601789	0.98451	none	11.3485	0.00343062	0.996416	none	21.1387
hsa-miR-769-5p	0.195647	0.313222	none	103.303	0.13951	0.18488	none	99.2563	0.331791	0.0364975	none	136.307
hsa-miR-770-5p	0.370074	0.403347	none	7.69077	0.379552	0.12913	none	6.16227	0.222823	0.253632	none	25.6582
hsa-miR-7706	-0.204315	0.685032	none	8.5872	-0.027901		none	4.35246	-0.196271	0.660405	none	7.31877
hsa-miR-7974									-0.327314		none	2.64922
hsa-miR-7976	-0.0846153	0.92079	none	3.54828	-0.517128		none	2.9582	0.28486		none	1.62785
hsa-miR-874-3p	0.29748	0.0198743	none	125.454	0.308597	0.00694814	none	86.4703	0.176177	0.113975	none	170.311
hsa-miR-874-5p	0.188725	0.719402	none	8.05292	0.120736	0.750584	none	5.91631	-0.0332485	0.961938	none	10.1502
hsa-miR-877-3p	0.139006	0.829568	none	7.86345	0.0752687		none	3.12845	0.527789	0.517408	none	9.00465
hsa-miR-877-5p	0.0717061	0.899729	none	15.1904	0.347277	0.189217	none	7.81275	0.00888937	0.983913	none	20.266
hsa-miR-887-3p	0.000301813	0.997809	none	240.819	0.02606	0.848936	none	173.713	-0.141225	0.275498	none	144.245
hsa-miR-889-3p	-0.135327	0.559654	none	142.491	-0.123989	0.241174	none	137.038	0.0271578	0.895076	none	459.17
hsa-miR-889-5p	0.320548	0.765548	none	1.34628					-0.142855	0.823013	none	4.69092
hsa-miR-9-5p	0.378406	0.71104	none	1.55115	0.399562		none	1.9874	0.28989	0.665571	none	2.92698
hsa-miR-92a-1-5p	-0.434754	0.191878	none	9.60915	-0.248509		none	5.33203	-0.352584	0.119673	none	17.5871
hsa-miR-92a-3p	-0.0319956	0.915755	none	3499.64	-0.0355455	0.738235	none	3496.21	-0.0315562	0.838449	none	5230.69
hsa-miR-92b-3p	0.339262	0.00622658	none	911.679	0.175778	0.0335541	none	985.523	0.162342	0.0797417	none	594.597
hsa-miR-92b-5p	0.0981472	0.800424	none	19.8798	0.0322555	0.883714	none	16.8779	-0.0418153	0.923096	none	17.1831
hsa-miR-93-3p	-0.00977133	0.979936	none	94.2532	-0.109994	0.378826	none	67.7038	-0.0912682	0.590986	none	97.338
hsa-miR-93-5p	0.0441857	0.894683	none	2256.68	0.0979806	0.280612	none	1492.78	-0.119035	0.276279	none	2357.64
hsa-miR-935					-0.468331		none	1.65861	0.198754	0.782165	none	2.74587
hsa-miR-937-3p	-0.063355	0.971813	none	0.979621	0.525169		none	0.815166	-0.308867		none	1.81238
hsa-miR-940	-0.04593	0.90648	none	142.239	0.152366	0.174555	none	73.6702	0.213969	0.278672	none	97.8364
hsa-miR-941	-0.147375	0.610889	none	34.6006	-0.153966	0.399281	none	21.2579	-0.159275	0.427257	none	30.5113
hsa-miR-942-5p	0.18836	0.748441	none	5.35365	0.27028		none	2.99701	-0.170264	0.795573	none	3.82913
hsa-miR-96-5p	0.0667492	0.947698	none	2.4946	-0.141975		none	4.22249	-0.179922		none	2.36075
hsa-miR-98-3p	0.0523412	0.899729	none	29.8149	0.0322258	0.865573	none	27.0485	-0.231132	0.113975	none	44.4862
hsa-miR-98-5p	-0.112472	0.666376	none	745.139	-0.165584	0.0943308	none	655.942	-0.174765	0.0975174	none	957.935
hsa-miR-99a-3p	-0.0378705	0.979936	none	14.4997	-0.455009	0.175918	none	10.1127	0.250098	0.665571	none	4.56207
hsa-miR-99a-5p	-0.364626	0.0744181	none	839.077	-0.290216	0.0132016	none	591.408	-0.0838467	0.643287	none	239.773
hsa-miR-99b-3p	0.359614	0.00385958	none	76.6047	0.343	0.000266167	none	65.9981	0.0902088	0.544282	none	103.458
hsa-miR-99b-5p	-0.0795229	0.71104	none	2179.04	-0.139884	0.0943308	none	1702.01	-0.068284	0.556462	none	2204.89
