# Supplementary material for: mRNA 3′ UTRs direct microRNA degradation to participate in imprinted gene networks and regulate growth
Source: Genes Dev. 2026 Apr 1;40(7-8):586–603. doi: 10.1101/gad.353479.125 (PMC13041716; doi:10.1101/gad.353479.125)
Supplement: Supplement 3 [file Supplemental_Table_S2.xlsx]

## Sheet: TableS2_human_mouse_conservatio
Human miRNA	Human sequence	Mouse miRNA	Mouse sequence	TDMD conservation
hsa-miR-154-3p	AATCATACACGGTTGACCTATT	mmu-miR-154-3p	AATCATACACGGTTGACCTATT	tdmd_both
hsa-miR-29b-3p	TAGCACCATTTGAAATCAGTGTT	mmu-miR-29b-3p	TAGCACCATTTGAAATCAGTGTT	tdmd_both
hsa-miR-335-3p	TTTTTCATTATTGCTCCTGACC	mmu-miR-335-3p	TTTTTCATTATTGCTCCTGACC	tdmd_both
hsa-miR-33a-5p	GTGCATTGTAGTTGCATTGCA	mmu-miR-33-5p	GTGCATTGTAGTTGCATTGCA	tdmd_both
hsa-miR-33b-5p	GTGCATTGCTGTTGCATTGC	mmu-miR-33-5p	GTGCATTGTAGTTGCATTGCA	tdmd_both
hsa-miR-369-3p	AATAATACATGGTTGATCTTT	mmu-miR-369-3p	AATAATACATGGTTGATCTTT	tdmd_both
hsa-miR-376a-3p	ATCATAGAGGAAAATCCACGT	mmu-miR-376b-3p	ATCATAGAGGAACATCCACTT	tdmd_both
hsa-miR-379-3p	TATGTAACATGGTCCACTAACT	mmu-miR-379-3p	TATGTAACATGGTCCACTAACT	tdmd_both
hsa-miR-409-3p	GAATGTTGCTCGGTGAACCCCT	mmu-miR-409-3p	GAATGTTGCTCGGTGAACCCCT	tdmd_both
hsa-miR-411-3p	TATGTAACACGGTCCACTAACC	mmu-miR-411-3p	TATGTAACACGGTCCACTAACC	tdmd_both
hsa-miR-431-5p	TGTCTTGCAGGCCGTCATGCA	mmu-miR-431-5p	TGTCTTGCAGGCCGTCATGCA	tdmd_both
hsa-miR-485-3p.1	GTCATACACGGCTCTCCTCTCT	mmu-miR-485-3p	GTCATACACGGCTCTCCTCTCT	tdmd_both
hsa-miR-495-3p	AAACAAACATGGTGCACTTCTT	mmu-miR-495-3p	AAACAAACATGGTGCACTTCTT	tdmd_both
hsa-miR-543-3p	AAACATTCGCGGTGCACTTCTT	mmu-miR-543-3p	AAACATTCGCGGTGCACTTCTT	tdmd_both
hsa-miR-652-5p	CAACCCTAGGAGAGGGTGCCATTCA	mmu-miR-652-5p	CAACCCTAGGAGGGGGTGCCATTC	tdmd_both
hsa-miR-665	ACCAGGAGGCTGAGGCCCCT	mmu-miR-665-3p	ACCAGGAGGCTGAGGTCCCT	tdmd_both
hsa-miR-7-5p	TGGAAGACTAGTGATTTTGTTGT	mmu-miR-7a-5p	TGGAAGACTAGTGATTTTGTTGT	tdmd_both
hsa-miR-7-5p	TGGAAGACTAGTGATTTTGTTGT	mmu-miR-7b-5p	TGGAAGACTTGTGATTTTGTTGT	tdmd_both
hsa-miR-1247-5p	ACCCGTCCCGTTCGTCCCCGGA	mmu-miR-1247-5p	ACCCGTCCCGTTCGTCCCCGGA	tdmd_mouse_only
hsa-miR-139-5p	TCTACAGTGCACGTGTCTCCAGT	mmu-miR-139-5p	TCTACAGTGCACGTGTCTCCAG	tdmd_mouse_only
hsa-miR-149-5p	TCTGGCTCCGTGTCTTCACTCCC	mmu-miR-149-5p	TCTGGCTCCGTGTCTTCACTCCC	tdmd_mouse_only
hsa-miR-17-5p	CAAAGTGCTTACAGTGCAGGTAG	mmu-miR-17-5p	CAAAGTGCTTACAGTGCAGGTAG	tdmd_mouse_only
hsa-miR-194-5p	TGTAACAGCAACTCCATGTGGA	mmu-miR-194-5p	TGTAACAGCAACTCCATGTGGA	tdmd_mouse_only
hsa-miR-20a-5p	TAAAGTGCTTATAGTGCAGGTAG	mmu-miR-20a-5p	TAAAGTGCTTATAGTGCAGGTAG	tdmd_mouse_only
hsa-miR-212-3p	TAACAGTCTCCAGTCACGGCC	mmu-miR-212-3p	TAACAGTCTCCAGTCACGGCCA	tdmd_mouse_only
hsa-miR-29a-3p	TAGCACCATCTGAAATCGGTTA	mmu-miR-29a-3p	TAGCACCATCTGAAATCGGTTA	tdmd_mouse_only
hsa-miR-29c-3p	TAGCACCATTTGAAATCGGTTA	mmu-miR-29c-3p	TAGCACCATTTGAAATCGGTTA	tdmd_mouse_only
hsa-miR-361-5p	TTATCAGAATCTCCAGGGGTAC	mmu-miR-361-5p	TTATCAGAATCTCCAGGGGTAC	tdmd_mouse_only
hsa-miR-424-5p	CAGCAGCAATTCATGTTTTGAA	mmu-miR-322-5p	CAGCAGCAATTCATGTTTTGGA	tdmd_mouse_only
hsa-miR-497-3p	CAAACCACACTGTGGTGTTAGA	mmu-miR-497a-3p	CAAACCACACTGTGGTGTTAG	tdmd_mouse_only
hsa-miR-503-5p	TAGCAGCGGGAACAGTTCTGCAG	mmu-miR-503-5p	TAGCAGCGGGAACAGTACTGCAG	tdmd_mouse_only
hsa-miR-544a-3p	ATTCTGCATTTTTAGCAAGTTC	mmu-miR-544-3p	ATTCTGCATTTTTAGCAAGCTC	tdmd_mouse_only
hsa-miR-551b-3p	GCGACCCATACTTGGTTTCAG	mmu-miR-551b-3p	GCGACCCATACTTGGTTTCAG	tdmd_mouse_only
hsa-miR-744-3p	CTGTTGCCACTAACCTCAACCT	mmu-miR-744-3p	CTGTTGCCACTAACCTCAACCT	tdmd_mouse_only
hsa-miR-758-3p	TTTGTGACCTGGTCCACTAACC	mmu-miR-758-3p	TTTGTGACCTGGTCCACTA	tdmd_mouse_only
hsa-miR-92a-3p	TATTGCACTTGTCCCGGCCTGT	mmu-miR-92a-3p	TATTGCACTTGTCCCGGCCTG	tdmd_mouse_only
hsa-miR-92b-3p	TATTGCACTCGTCCCGGCCTCC	mmu-miR-92b-3p	TATTGCACTCGTCCCGGCCTCC	tdmd_mouse_only
hsa-miR-93-5p	CAAAGTGCTGTTCGTGCAGGTAG	mmu-miR-93-5p	CAAAGTGCTGTTCGTGCAGGTAG	tdmd_mouse_only
hsa-miR-99b-3p	CAAGCTCGTGTCTGTGGGTCCG	mmu-miR-99b-3p	CAAGCTCGTGTCTGTGGGTCCG	tdmd_mouse_only
hsa-miR-20b-5p	CAAAGTGCTCATAGTGCAGGTAG	mmu-miR-20b-5p	CAAAGTGCTCATAGTGCAGGTAG	tdmd_mouse_only
hsa-miR-106a-5p	AAAAGTGCTTACAGTGCAGGTAG	mmu-miR-106a-5p	CAAAGTGCTAACAGTGCAGGTAG	tdmd_mouse_only
hsa-miR-134-5p	TGTGACTGGTTGACCAGAGGGG	mmu-miR-134-5p	TGTGACTGGTTGACCAGAGGGG	tdmd_human_only
hsa-miR-138-5p	AGCTGGTGTTGTGAATCAGGCCG	mmu-miR-138-5p	AGCTGGTGTTGTGAATCAGGCCG	tdmd_human_only
hsa-miR-155-5p	TTAATGCTAATCGTGATAGGGGT	mmu-miR-155-5p	TTAATGCTAATTGTGATAGGGGT	tdmd_human_only
hsa-miR-181b-5p	AACATTCATTGCTGTCGGTGGGT	mmu-miR-181b-5p	AACATTCATTGCTGTCGGTGGGT	tdmd_human_only
hsa-miR-188-5p	CATCCCTTGCATGGTGGAGGG	mmu-miR-188-5p	CATCCCTTGCATGGTGGAGGG	tdmd_human_only
hsa-miR-218-5p	TTGTGCTTGATCTAACCATGT	mmu-miR-218-5p	TTGTGCTTGATCTAACCATGT	tdmd_human_only
hsa-miR-224-5p	CAAGTCACTAGTGGTTCCGTT	mmu-miR-224-5p	TAAGTCACTAGTGGTTCCGTT	tdmd_human_only
hsa-miR-339-5p	TCCCTGTCCTCCAGGAGCTCACG	mmu-miR-339-5p	TCCCTGTCCTCCAGGAGCTCACG	tdmd_human_only
hsa-miR-376c-3p	AACATAGAGGAAATTCCACGT	mmu-miR-376c-3p	AACATAGAGGAAATTTCACGT	tdmd_human_only
hsa-miR-377-3p	ATCACACAAAGGCAACTTTTGT	mmu-miR-377-3p	ATCACACAAAGGCAACTTTTGT	tdmd_human_only
hsa-miR-425-3p	ATCGGGAATGTCGTGTCCGCCC	mmu-miR-425-3p	ATCGGGAATGTCGTGTCCGCC	tdmd_human_only
hsa-miR-425-5p	AATGACACGATCACTCCCGTTGA	mmu-miR-425-5p	AATGACACGATCACTCCCGTTGA	tdmd_human_only
hsa-miR-484	TCAGGCTCAGTCCCCTCCCGAT	mmu-miR-484	TCAGGCTCAGTCCCCTCCCGAT	tdmd_human_only
hsa-miR-486-5p	TCCTGTACTGAGCTGCCCCGAG	mmu-miR-486a-5p/mmu-miR-486b-5p	TCCTGTACTGAGCTGCCCC	tdmd_human_only
hsa-miR-668-3p	TGTCACTCGGCTCGGCCCACTAC	mmu-miR-668-3p	TGTCACTCGGCTCGGCCCACTACC	tdmd_human_only
hsa-miR-671-3p	TCCGGTTCTCAGGGCTCCACC	mmu-miR-671-3p	TCCGGTTCTCAGGGCTCCACC	tdmd_human_only
hsa-miR-671-5p	AGGAAGCCCTGGAGGGGCTGGAG	mmu-miR-671-5p	AGGAAGCCCTGGAGGGGCTGGAG	tdmd_human_only
hsa-miR-345-3p	GCCCTGAACGAGGGGTCTGGAG	mmu-miR-345-3p	CCCTGAACTAGGGGTCTGGAG	tdmd_mouse_no_homolog
hsa-miR-380-3p	TATGTAATATGGTCCACATCTT	mmu-miR-380-3p	TATGTAGTATGGTCCACATCTT	tdmd_mouse_no_homolog
hsa-miR-450b-5p	TTTTGCAATATGTTCCTGAATA	mmu-miR-450b-5p	TTTTGCAGTATGTTCCTGAATA	tdmd_mouse_no_homolog
		mmu-miR-297c-5p	ATGTATGTGTGCATGTACATGT	tdmd_mouse_no_homolog
		mmu-miR-341-3p	TCGGTCGATCGGTCGGTCGGT	tdmd_mouse_no_homolog
		mmu-miR-351-3p	GGTCAAGAGGCGCCTGGGAAC	tdmd_mouse_no_homolog
		mmu-miR-3544-5p	AGAAAGGCATCATATAGGAGCTG	tdmd_mouse_no_homolog
		mmu-miR-429-5p	GTCTTACCAGACATGGTTAGA	tdmd_mouse_no_homolog
		mmu-miR-466m-3p	TACATACACACATACACACGCA	tdmd_mouse_no_homolog
		mmu-miR-672-5p	TGAGGTTGGTGTACTGTGTGTGA	tdmd_mouse_no_homolog
		mmu-miR-673-5p	CTCACAGCTCTGGTCCTTGGAG	tdmd_mouse_no_homolog
		mmu-miR-764-5p	GGTGCTCACATGTCCTCCT	tdmd_mouse_no_homolog
hsa-miR-1185-1/2-3p	ATATACAGGGGGAGACTCT			tdmd_human_no_homolog
hsa-miR-1260b	ATCCCACCACTGCCACCAT			tdmd_human_no_homolog
hsa-miR-1307-5p	TCGACCGGACCTCGACCGGCT			tdmd_human_no_homolog
hsa-miR-186-3p	GCCCAAAGGTGAATTTTTTGGG	mmu-miR-186-3p	GCCCTAAGGTGAATTTTTTGGG	tdmd_human_no_homolog
hsa-miR-376a-3p	ATCATAGAGGAAAATCCACGT	mmu-miR-376a-3p	ATCGTAGAGGAAAATCCACGT	tdmd_human_no_homolog
hsa-miR-376b-3p	ATCATAGAGGAAAATCCATGTT			tdmd_human_no_homolog
hsa-miR-4286	ACCCCACTCCTGGTACC			tdmd_human_no_homolog
hsa-miR-487a-3p	AATCATACAGGGACATCCAGTT			tdmd_human_no_homolog
hsa-miR-539-3p	ATCATACAAGGACAATTTCTTT	mmu-miR-539-3p	CATACAAGGATAATTTCTTTTT	tdmd_human_no_homolog
hsa-miR-550a-3p	TGTCTTACTCCCTCAGGCACAT			tdmd_human_no_homolog
hsa-miR-597-5p	TGTGTCACTCGATGACCACTGT			tdmd_human_no_homolog
hsa-miR-625-3p	GACTATAGAACTTTCCCCCTCA			tdmd_human_no_homolog
hsa-miR-664a-3p	TATTCATTTATCCCCAGCCTACA			tdmd_human_no_homolog
