# Supplementary material for: mRNA 3′ UTRs direct microRNA degradation to participate in imprinted gene networks and regulate growth
Source: Genes Dev. 2026 Apr 1;40(7-8):586–603. doi: 10.1101/gad.353479.125 (PMC13041716; doi:10.1101/gad.353479.125)
Supplement: Supplement 4 [file Supplemental_Table_S3.xlsx]

## Sheet: Sheet1
Guide sequences for clonal cell line generation
Zswim8	GGAGCTGTCAGCAAAGCAGG
Atp6v1g1	GTCTCCTTTCTTACAGGTCAG
	GAAGGCTGGCTGCTTCTTCAT
Lrrc58	GAATATATTAGTAGGTTCTA
	GACTACACTATTCCGAGGGAA
Plagl1	GAAGATAATGAGGATAATATG
	GACTGTGTGTAGCCTAGGAAG
Non-targeting	GATGTCGACACGTTGGAATA
Guide sequences for lentiviral ZSWIM8 knockout in human cell lines
ZSWIM8	GGAGCTGTCAGCAAAGCAGG
	GTTACCTGAAGACCACAGGGG
	GCAGACATGCCCATTCAGCAG
Non-targeting	GATGTCGACACGTTGGAATA
	GCGAATCCCATAACGCCACA
	GTAGCCGAATTCGTTACGTA
Genotyping primers
Zswim8	forward primer	cacctcgctgttgggtgag
	reverse primer	cgttctggtaccgccact
	sequencing primer	tgactgtttgcgccatcctc
Atp6v1g1	forward primer	AACCTCCACAGAGCTGGAGT
	reverse primer	CCAGGAGGGTGAAGAGCAAG
	sequencing primer	CCTAGCATCTAGTGATTTGGG
Lpar4	forward primer	gtaccagaattgtctttcaggttcagc
	reverse primer	gcccaaattcagcagcttttaacac
Lrrc58	forward primer	gctcagagtagttgtgtgtaggttt
	reverse primer	agtcatctttgcttttcccaacc
	sequencing primer	cagatgcttacttggcg
Plagl1	forward primer	acagtttgaggagaagcattgga
	reverse primer	ggagacatcaatagcgtcacac
	sequencing primer	gaagaggaactaaactgtcc
ZSWIM8	forward primer	CGGGCTCTGGTCTATCTTGT
	reverse primer	TGAAGGCTCAGTCTGTCCTG
Guide sequences and donor oligos for generating mutant mice
		Donor oligo
Lrrc58	actacactattccgagggaa	atcacttctataaacacaggaagaaaattcctaaatcaaaaagaaaaaaaaaaataatcttactacactattccgaggCaaaCCtaaggggactcactaTAGGACCGTTTCACAACTCGAGCcacgaaactcttgtgtttcatggcgtgatacacacacatacaaaccctgaattaccctagaacctactaatatattct
Plagl1	gtttTATGCTCGAGTACAAA	gaattctctaactgcatgcgttgtgccaatatatacccttagtattcatgcttcctaccaaatttagtgagcgtgtgtgcattctgtaatcaaactgcaaatattatcatattatcctattattacccttgtattattaccctcatattattacGGtcaAattatcctcattatcttataatcacgtgattacgtgataAGATGGAAAACATGAGCTCGTATtttgtaaatatcgtgttgagtgtaagctgttgtagtgatgttagctatgtaactgtgtgtagcctaggTaggCCatgatggtaaagtttggaattctccaacttggaaggtgtttttaagagaaggggataatctttgtatggcgtttataactaggctgtgtgtttcttttcaggg…
Atp6v1g1	tctcctttcttacaggtcag
	aaggctggctgcttcttcat
Lpar4	acagtatttgtgcccAGGTCAGG	GTCGTACCGACTGGTAGATGACAGCAAACCTTCTAGAATTTTCATATGAAATTGTTAATCCTGAAAGGTGCTACTTATGTGCCTGGCAGGTATAAAATGGAAAACTCATAAAATTAACAGTGTCAATTTAAAAAAAAAAAAACTTTAAGCAACACTATATTATTTCTTAAGATTTTCATTTATCCTTTATGGGGGTGGGGATTGGCTTGTAGAAAATATTTATTCTTCATGTTAAATGTTGGGGACACATTACAGCCAGAGAGCTACAGTATTTGTGCCCATGTGTACATAAAAAAAAAAAAAAAAGAAAAGAAAAATTAACAAAAATACCCCATAAAATTAGAAAAGAAAAAAAAAAACAAATAAGAAAAAAAATAGTTCCTAACACTTGCTTCTTTG…
	gctgaatttgtgctcAGGTCGGG
Guide sequences for CRISPRi knockdown
Zswim8	GGGCGGCCAGGGCCTCTAGG
	GCGGGCCTCACCCAACAGCG
Atp6v1g1	GCGCAGGCGCAGAGTCTGGG
	GGTGATCCGAGGGGCTTCGG
Lpar4	GGCGGGCTCCAGCATTAAAG
	GGAGGGCTAGTCCTTAACAA
Non-targeting	GGGAACCACATGGAATTCGA
	GAGGTTACCCACCCAGCGGT
ZSWIM8	GTCGTCCCGGCCCTAAGTCT
	GGCGGTGCAAGCGGTGATCT
LRRC58	GGCCCCGGAACCTGAACCGA
	GAGCGCCGCGCGCGGTCCAG
PLAGL1	GCGGGTGCTGGACGGACGGA
	GAGCACCCGCCCGGAGAGTG
Non-targeting	GCTGCATGGGGCGCGAATCA
	GTGCACCCGGCTAGGACCGG
qPCR primer sequences
Atp6v1g1	CCCAGGCTGAAATTGAACAGT
	TTCTGGAGGACGGTCATCTTC
Lpar4	AGTGCCTCCCTGTTTGTCTTC
	GCCAGTGGCGATTAAAGTTGTAA
Zswim8	GGCACTGGAGATGCTAGGTC
	GTGCACGTAGTTCACTCCCAG
Actb	GGCTGTATTCCCCTCCATCG
	CCAGTTGGTAACAATGCCATGT
Gapdh	CAAAATGGTGAAGGTCGGTGTGAAC
	TTGATGTTAGTGGGGTCTCGCTCC
U6	CTCGCTTCGGCAGCACA
	AACGCTTCACGAATTTGCGT
ZSWIM8	CTGTGCTCCAGGTTCCCG
	GCTAATGCCAGGTCACCCTT
PLAGL1	CCCAGAAATCTCACCAGTGTG
	GTGCCTCTTATAGCCCAGCAT
LRRC58	ACTTGCTGACATATCTGCCTCG
	CAGGAGAGTTGGAGGATCATAGG
ACTN1	AATGGGACCACGTGCGGCAG
	GGCCTGGGCTCCAAACTGCT
GAPDH	AGCCTCAAGATCATCAGCAATG
	CACGATACCAAAGTTGTCATGGAT
Northern probe sequences
		Hybridization temperature (°C)
mmu-miR-322-3p	GTGTTGCAGCGCTTCATGTTT	38
mmu-miR-322-5p	TCCAAAACATGAATTGCTGCTG	35
mmu-miR-503-5p	CTGCAGTACTGTTCCCGCTGCTA	42
mmu-miR-335-5p	ACATTTTTCGTTATTGCTCTTGA	35
mmu-miR-335-3p LNA	Qiagen YCD0077883-BCA	42
